# Supplementary material for: Transposon-directed insertion-site sequencing (TraDIS) analysis of Enterococcus faecium using nanopore sequencing and a WebAssembly analysis platform
Source: Microbiol Spectr. 2025 Jun 10;13(7):e00628-25. doi: 10.1128/spectrum.00628-25 (PMC12211089; doi:10.1128/spectrum.00628-25)
Supplement: Table S2 — Bio-Tradis analysis of the vancomycin exposed library. [file spectrum.00628-25-s0003.xlsx]

## Sheet: Table_S2
	Supplementary Table 2. Diana BioTraDIS gene comparison analysis output file on vancomycin untreated and treated libraries.
id	seqId	name	start	stop	strand	logFC	logCPM	pValue	qValue
647	CP176375	D-lactate dehydrogenase VanH-B CDS	851403	852374	+	-5.69115	6.80271	1.90671670550004e-310	4.08228e-307
643	CP176375	vanR-B CDS	847579	848238	+	-9.28214	6.48171	1.43514e-286	1.53632e-283
646	CP176375	vanW-B CDS	850579	851406	+	-8.45404	5.66889	7.23453e-165	5.16304e-162
645	CP176375	D-Ala-D-Ala carboxypeptidase VanY-B CDS	849755	850561	+	-6.9881	5.68903	2.70708e-158	1.44896e-155
644	CP176375	vanS-B CDS	848241	849584	+	-8.99182	3.05043	9.40493e-27	4.02719e-24
648	CP176375	D-Ala-D-Ala dipeptidase VanX-B CDS	853401	854009	+	-7.60958	1.77675	1.11503e-12	3.97879e-10
753	CP176375	greA CDS	1005271	1005750	+	-3.58246	2.26853	3.09365e-11	9.46214e-09
757	CP176375	potassium channel family protein CDS	1008493	1009158	+	-0.255887	9.61023	5.97602e-09	1.59933e-06
1501	CP176375	hypothetical protein CDS	2070633	2073113	-	-0.333086	8.16332	9.21001e-09	2.19096e-06
46	CP176375	deoD CDS	67492	68199	+	0.879013	5.69359	1.90703e-07	4.08296e-05
601	CP176375	dltB CDS	792278	793483	+	0.322057	8.00514	1.46505e-06	0.000267445
49	CP176375	YfhO family protein CDS	94228	96897	-	-0.41382	7.19783	1.49899e-06	0.000267445
272	CP176375	mdcB CDS	369162	370031	+	-0.379407	6.83846	4.38237e-06	0.000700858
2106	CP176375	sugar phosphate isomerase/epimerase family protein CDS	2822136	2822963	-	-0.331791	7.4978	4.58291e-06	0.000700858
13	CP176375	FUSC family protein CDS	26349	27374	+	0.240958	8.34025	7.45308e-06	0.0010638
1093	CP176375	cation diffusion facilitator family transporter CDS	1492610	1493545	-	-0.154803	13.1529	1.13894e-05	0.00152405
1069	CP176375	BglG family transcription antiterminator CDS	1457285	1459300	-	0.194459	9.02464	1.36607e-05	0.00172044
1760	CP176375	hypothetical protein CDS	2374663	2375157	-	-0.29136	7.25532	3.93525e-05	0.00468076
1229	CP176375	sensor histidine kinase CDS	1646292	1648028	+	0.442333	6.05638	5.40983e-05	0.00609602
1978	CP176375	pknB CDS	2656273	2658342	-	-2.27814	2.21618	5.93115e-05	0.0063493
58	CP176375	Cof-type HAD-IIB family hydrolase CDS	113827	114636	+	-0.179323	9.00543	6.50629e-05	0.00663332
78	CP176375	helix-turn-helix domain-containing protein CDS	136052	137638	+	-0.236515	8.1897	8.51285e-05	0.00828455
44	CP176375	deoB CDS	65467	66633	+	0.718029	4.59461	0.000104029	0.00968375
40	CP176375	BMP family protein CDS	60430	61512	+	-0.163298	10.2663	0.000166201	0.0148265
235	CP176375	hypothetical protein CDS	326022	327659	-	0.207168	8.50231	0.000177343	0.0151877
1485	CP176375	V-type ATP synthase subunit D CDS	2042171	2042806	-	-0.470843	5.74283	0.00020216	0.0166471
1771	CP176375	hypothetical protein CDS	2385388	2385759	-	-0.177195	8.66206	0.000249609	0.0197379
1783	CP176375	ArpU family phage packaging/lysis transcriptional regulator CDS	2394562	2394975	-	-0.299619	6.96076	0.000258133	0.0197379
247	CP176375	glycoside hydrolase family 1 protein CDS	340292	341707	+	-0.16875	8.72121	0.000339207	0.0247292
1899	CP176375	glycoside hydrolase family 28 protein CDS	2527331	2528668	-	-0.256919	7.22812	0.000346509	0.0247292
249	CP176375	PTS sugar transporter subunit IIC CDS	342863	344116	+	-0.174888	8.4653	0.000417326	0.0285662
1777	CP176375	phage portal protein CDS	2389294	2390823	-	-0.175111	8.43292	0.000438442	0.0285662
639	CP176375	relaxase/mobilization nuclease domain-containingprotein CDS	844059	845387	-	-0.242526	7.67371	0.000440302	0.0285662
750	CP176375	YfhO family protein CDS	1000686	1002320	+	0.244107	7.74383	0.00046678	0.0293934
854	CP176375	SAG1386/EF1546 family surface-associated protein CDS	1172338	1172973	+	-0.566187	4.93949	0.000548467	0.0326731
1790	CP176375	hypothetical protein CDS	2397933	2398259	-	-1.12863	2.98112	0.000549727	0.0326731
1910	CP176375	sugar phosphate isomerase/epimerase family protein CDS	2543312	2544148	+	0.379773	6.04925	0.000564645	0.0326731
965	CP176375	ComE operon protein 2 CDS	1314742	1315281	+	-0.964787	3.40922	0.000698077	0.038177
1114	CP176375	glycoside hydrolase family 13 protein CDS	1515209	1516975	-	0.254298	7.34993	0.000698647	0.038177
893	CP176375	hypothetical protein CDS	1225521	1225910	+	0.466064	5.55914	0.000713256	0.038177
1220	CP176375	IS982-like element ISEfm1 family transposase CDS	1637905	1638813	-	-0.228827	7.8984	0.000740184	0.038652
1118	CP176375	LPXTG cell wall anchor domain-containing protein CDS	1521141	1522282	-	0.335435	6.70174	0.000830179	0.0419847
1872	CP176375	abc-f CDS	2492802	2494385	+	-0.280332	6.77496	0.000843225	0.0419847
954	CP176375	inositol monophosphatase family protein CDS	1299216	1299983	+	1.57835	2.18213	0.00106544	0.0518193
1310	CP176375	asnB CDS	1792758	1794653	-	-0.349132	6.12019	0.00112882	0.0518193
41	CP176375	ABC transporter ATP-binding protein CDS	61724	63286	+	-0.131453	10.6337	0.00114252	0.0518193
1319	CP176375	IS30 family transposase CDS	1805131	1806090	-	0.529016	4.9229	0.00115681	0.0518193
907	CP176375	DUF6056 family protein CDS	1240687	1242057	+	0.136803	11.7501	0.00116176	0.0518193
1122	CP176375	GntR family transcriptional regulator CDS	1526994	1527656	+	0.432995	5.82672	0.00126427	0.055241
988	CP176375	peptide MFS transporter CDS	1339187	1340653	+	0.194991	7.68789	0.00132866	0.0568932
1857	CP176375	exonuclease SbcCD subunit D CDS	2471284	2472405	-	-0.217473	7.81403	0.00137408	0.0576843
53	CP176375	ABC transporter ATP-binding protein CDS	104529	105473	+	0.201613	8.0747	0.00145846	0.0600493
319	CP176375	nhaC CDS	427990	429357	+	-0.462663	5.43437	0.00152212	0.061488
1990	CP176375	purR CDS	2673864	2674682	-	-1.17182	2.63518	0.00172276	0.0683042
201	CP176375	recombinase family protein CDS	291818	293452	+	-0.209034	7.4988	0.00184495	0.0718189
1182	CP176375	peptidyl-prolyl cis-trans isomerase CDS	1587111	1587998	+	0.220602	7.34097	0.00199555	0.076294
1113	CP176375	extracellular solute-binding protein CDS	1513848	1515107	-	0.192229	7.86403	0.00212513	0.0786751
600	CP176375	dltA CDS	790767	792281	+	0.452778	5.79856	0.00213132	0.0786751
30	CP176375	carbohydrate ABC transporter permease CDS	46588	47472	+	0.544268	4.93895	0.00220605	0.0800536
1100	CP176375	NupC/NupG family nucleoside CNT transporter CDS	1499987	1501168	+	1.76347	1.51092	0.0023182	0.0827211
1580	CP176375	ABC transporter permease CDS	2173132	2174634	+	-0.233098	7.54856	0.00266787	0.0934211
1462	CP176375	rnr CDS	2010393	2012750	-	-5.2821	0.0648423	0.00281399	0.0934211
1779	CP176375	terS CDS	2392243	2393076	-	-0.244215	6.90218	0.00281516	0.0934211
1870	CP176375	replication-associated recombination protein A CDS	2489392	2490678	+	-0.195365	7.58304	0.00282627	0.0934211
1119	CP176375	helix-turn-helix domain-containing protein CDS	1522430	1523983	+	0.187961	7.92893	0.00283623	0.0934211
430	CP176375	NUDIX hydrolase CDS	567376	567939	+	-0.584006	4.40165	0.00309023	0.100245
822	CP176375	class II aldolase/adducin family protein CDS	1118317	1119069	+	-0.297799	6.35011	0.00336457	0.107516
1176	CP176375	alpha/beta fold hydrolase CDS	1579890	1581803	-	0.116959	10.377	0.00349021	0.108403
1027	CP176375	APC family permease CDS	1404090	1405439	+	0.19063	7.81589	0.00349361	0.108403
37	CP176375	pyrimidine-nucleoside phosphorylase CDS	57936	59237	+	-0.194266	7.37449	0.00358874	0.109764
260	CP176375	amino acid permease CDS	355494	356825	+	-0.29044	6.33406	0.00376806	0.112904
1088	CP176375	glycoside hydrolase family 13 protein CDS	1483786	1485429	-	0.119901	9.43777	0.00379686	0.112904
1084	CP176375	AMP-binding protein CDS	1480592	1481719	+	0.207713	7.46624	0.00389478	0.114229
1111	CP176375	sugar ABC transporter permease CDS	1511546	1512397	-	0.151379	8.31191	0.00396718	0.11478
1317	CP176375	glycerophosphoryl diester phosphodiesterase membrane domain-containing protein CDS	1801978	1803777	+	0.196487	7.43172	0.00419171	0.119039
546	CP176375	ISL3-like element ISEfa11 family transposase CDS	719256	720551	-	-0.144869	8.33923	0.00422556	0.119039
1146	CP176375	DUF2975 domain-containing protein CDS	1552796	1553269	+	0.272322	6.63556	0.004605	0.128043
1434	CP176375	tnpA CDS	1957638	1958042	-	0.212926	7.17931	0.00467863	0.128422
1395	CP176375	TrmH family RNA methyltransferase CDS	1903097	1903861	-	0.363165	5.70574	0.00489721	0.132227
552	CP176375	NAD(P)H-quinone oxidoreductase CDS	728437	729420	-	-0.26792	6.56515	0.00497818	0.132227
885	CP176375	ISL3-like element ISEfa11 family transposase CDS	1210704	1211999	-	-0.197597	8.31209	0.0050025	0.132227
847	CP176375	ISL3-like element ISEfa11 family transposase CDS	1159255	1160550	-	-0.146233	8.3125	0.00513703	0.134127
355	CP176375	FtsX-like permease family protein CDS	472819	475530	+	-0.121681	9.18811	0.00557781	0.141095
369	CP176375	S-ribosylhomocysteine lyase CDS	495565	496023	-	-0.215248	7.05941	0.00558267	0.141095
154	CP176375	deoxynucleoside kinase CDS	240395	241054	+	-0.63573	3.91597	0.00568383	0.141095
1329	CP176375	hypothetical protein CDS	1817950	1818459	+	0.208627	7.08693	0.00571017	0.141095
2013	CP176375	MarR family winged helix-turn-helix transcriptional regulator CDS	2711620	2712084	-	-0.441092	5.17738	0.00573341	0.141095
1943	CP176375	LysM peptidoglycan-binding domain-containing protein CDS	2594614	2596632	-	0.123038	9.19848	0.00585288	0.142398
1890	CP176375	exonuclease SbcCD subunit D CDS	2512359	2513579	-	0.420579	5.18808	0.00613837	0.145288
1564	CP176375	peptidylprolyl isomerase CDS	2151944	2152528	-	-0.186964	7.78818	0.00615646	0.145288
43	CP176375	ABC transporter permease CDS	64412	65368	+	-0.153291	10.565	0.00617524	0.145288
21	CP176375	PTS lactose transporter subunit IIBC CDS	35274	36947	+	0.152269	8.47891	0.00633287	0.147377
1260	CP176375	amino acid ABC transporter substrate-binding protein/permease CDS	1713100	1714602	+	0.472848	4.87788	0.00651428	0.149968
1449	CP176375	pstB CDS	1981570	1982376	-	-0.563812	4.32449	0.00671792	0.153011
97	CP176375	brnQ CDS	159424	160776	-	0.131464	8.58797	0.00697132	0.157111
1825	CP176375	lactate oxidase CDS	2434473	2435573	-	-0.157044	8.3169	0.00712471	0.158896
1129	CP176375	LCP family protein CDS	1534549	1535304	-	0.172636	7.70373	0.0072083	0.159103
1130	CP176375	FtsW/RodA/SpoVE family cell cycle protein CDS	1535396	1536502	-	0.0960913	11.9132	0.00742186	0.162145
42	CP176375	ABC transporter permease CDS	63279	64412	+	-0.14194	9.55211	0.00756639	0.163603
1356	CP176375	NADPH-dependent FMN reductase CDS	1846959	1847513	+	0.733122	3.40425	0.00764144	0.163603
1621	CP176375	ISL3-like element ISEfa11 family transposase CDS	2221968	2223263	+	-0.152938	8.17154	0.00787391	0.165703
1032	CP176375	cation diffusion facilitator family transporter CDS	1413080	1414228	+	0.280732	6.27156	0.00789433	0.165703
1974	CP176375	L%2CD-transpeptidase family protein CDS	2645781	2647181	+	-0.170029	8.40032	0.00803587	0.167037
403	CP176375	MFS transporter CDS	533738	535111	-	-0.136514	8.35611	0.00857372	0.175349
391	CP176375	glycoside-pentoside-hexuronide (GPH):cation symporter CDS	518944	520398	-	-0.213431	7.66466	0.00859955	0.175349
1913	CP176375	PBP1A family penicillin-binding protein CDS	2546598	2548769	-	-0.204202	7.31023	0.00925859	0.187006
989	CP176375	ISL3-like element ISEfa11 family transposase CDS	1340788	1342083	-	-0.137406	8.30791	0.00956656	0.191003
1469	CP176375	ISL3-like element ISEfa11 family transposase CDS	2018797	2020092	+	-0.142057	8.15305	0.00969642	0.191003
1945	CP176375	class I SAM-dependent methyltransferase CDS	2598614	2599180	+	0.244356	6.73436	0.00972412	0.191003
2051	CP176375	hypothetical protein CDS	2760555	2760779	+	-0.602955	3.89409	0.0106473	0.207235
1778	CP176375	phage terminase large subunit CDS	2390835	2392250	-	-0.138523	8.25528	0.0109872	0.211924
1174	CP176375	MurR/RpiR family transcriptional regulator CDS	1576982	1577830	+	0.249791	6.73279	0.0113396	0.216499
276	CP176375	PTS sugar transporter subunit IIC CDS	373842	375131	+	-0.145215	8.01623	0.0114266	0.216499
1407	CP176375	poly-gamma-glutamate biosynthesis protein CDS	1915587	1916177	-	0.978112	2.45052	0.0116705	0.21918
512	CP176375	mgtA CDS	675631	678279	+	2.79176	0.480464	0.0119949	0.222441
1657	CP176375	NAD(P)H-dependent oxidoreductase CDS	2270470	2271090	+	0.213292	6.8011	0.0120519	0.222441
263	CP176375	hypothetical protein CDS	360912	361094	+	2.28303	0.53961	0.0122567	0.224286
1224	CP176375	carbohydrate ABC transporter permease CDS	1641339	1642226	-	0.457342	4.92386	0.012398	0.22495
357	CP176375	AI-2E family transporter CDS	477615	478889	-	0.155496	7.6974	0.0128175	0.230299
1560	CP176375	23S rRNA	2144278	2147192	-	-0.746323	3.14227	0.0129079	0.230299
1040	CP176375	solute carrier family 23 protein CDS	1420757	1422040	+	0.183718	7.21082	0.0132095	0.232122
2117	CP176375	scm CDS	2843726	2845708	+	-0.096963	10.4414	0.013227	0.232122
1641	CP176375	A-agglutinin attachment subunit precursor CDS	2246534	2247013	-	-0.169877	7.60223	0.0136925	0.238338
1300	CP176375	YqgQ family protein CDS	1785517	1785729	-	0.571298	4.12948	0.0139828	0.241429
219	CP176375	organic hydroperoxide resistance protein CDS	309234	309638	+	0.869935	2.88559	0.0141514	0.242386
1756	CP176375	N-acetylmuramoyl-L-alanine amidase CDS	2372673	2373683	-	-0.144754	7.88467	0.0143383	0.243637
1761	CP176375	hypothetical protein CDS	2375157	2375606	-	-0.168787	7.39176	0.0144887	0.244254
61	CP176375	ABC transporter permease CDS	118790	119740	+	0.361345	5.23665	0.0146696	0.245372
458	CP176375	ISL3-like element ISEfa11 family transposase CDS	606481	607776	-	-0.144955	8.35238	0.014887	0.246508
122	CP176375	ABC1 kinase family protein CDS	187679	189424	-	-0.228395	6.93672	0.0149906	0.246508
330	CP176375	MDR family MFS transporter CDS	444554	446026	+	-0.174382	7.35851	0.0150829	0.246508
10	CP176375	hypothetical protein CDS	23498	23695	-	-1.15304	1.89475	0.0153798	0.249456
291	CP176375	NADH-dependent flavin oxidoreductase CDS	392454	393545	+	-0.278895	6.05203	0.0156719	0.252282
1307	CP176375	dihydrofolate reductase CDS	1791134	1791652	-	0.303303	5.68712	0.0158765	0.253669
889	CP176375	DUF1803 domain-containing protein CDS	1222778	1223671	+	0.158446	7.91734	0.016489	0.261503
2116	CP176375	DinB family protein CDS	2842915	2843439	-	-0.235763	6.58067	0.016875	0.264015
1328	CP176375	hypothetical protein CDS	1817235	1817960	+	0.335573	5.50233	0.016894	0.264015
2059	CP176375	conjugal transfer protein CDS	2770006	2770917	+	0.830401	3.18275	0.0170916	0.264736
547	CP176375	helix-turn-helix domain-containing protein CDS	720934	722412	+	0.163579	7.36002	0.0172284	0.264736
727	CP176375	hypothetical protein CDS	947558	947707	+	-0.216499	6.67983	0.0173111	0.264736
510	CP176375	LTA synthase family protein CDS	671364	673457	+	-0.136465	8.19615	0.0174446	0.264886
136	CP176375	tgt CDS	214568	215713	+	-0.315169	5.55791	0.0176713	0.266438
1110	CP176375	maltodextrose utilization protein MalA CDS	1510718	1511533	-	0.233164	6.59254	0.0178673	0.26751
1737	CP176375	phage tail tip lysozyme CDS	2355319	2356491	-	-0.196014	6.83089	0.0183046	0.272154
833	CP176375	cation-translocating P-type ATPase CDS	1131052	1133718	+	-1.58578	1.18018	0.0186087	0.274768
193	CP176375	DUF1643 domain-containing protein CDS	283346	283897	+	2.58918	0.354981	0.0187898	0.275541
1085	CP176375	hydroxymethylpyrimidine/phosphomethylpyrimidine kinase CDS	1481858	1482670	+	0.545681	3.87376	0.0189885	0.275859
1814	CP176375	nagB CDS	2424152	2424853	-	0.240035	6.71547	0.0190692	0.275859
615	CP176375	hypothetical protein CDS	810102	810383	+	-4.77626	-0.198256	0.0194187	0.27808
1572	CP176375	hypothetical protein CDS	2161570	2161905	-	4.9422	-0.197637	0.0194825	0.27808
495	CP176375	excisionase CDS	654674	654877	+	-0.287704	5.80956	0.0196383	0.278447
1160	CP176375	hypothetical protein CDS	1566278	1566841	-	-4.79081	-0.197973	0.0197876	0.278719
1269	CP176375	IS3 family transposase CDS	1729164	1729440	-	-0.554645	3.80664	0.0199304	0.278895
110	CP176375	MATE family efflux transporter CDS	176973	178343	-	-0.133095	8.10057	0.0205645	0.2859
1887	CP176375	peptidylprolyl isomerase CDS	2507635	2508645	+	-0.127222	8.47257	0.0213205	0.292626
1773	CP176375	DUF5309 family protein CDS	2386350	2387240	-	-0.136311	8.10211	0.0213216	0.292626
487	CP176375	ATP-binding protein CDS	643123	644628	+	-0.119548	8.55725	0.0216912	0.294361
1765	CP176375	phage tail protein CDS	2379910	2380650	-	-0.243671	6.3242	0.0217231	0.294361
1123	CP176375	ahpC CDS	1527800	1528363	+	0.66407	3.74786	0.0222886	0.297196
57	CP176375	smc CDS	110237	113818	+	1.53829	1.10466	0.022342	0.297196
422	CP176375	pilin N-terminal domain-containing protein CDS	556826	558139	+	-0.171417	7.10492	0.0223487	0.297196
1591	CP176375	PTS system mannose/fructose/sorbose family transporter subunit IID CDS	2187916	2188737	-	0.331771	5.25052	0.0225036	0.297409
317	CP176375	tdc CDS	424340	426217	+	-0.0921475	9.34193	0.0227907	0.299105
1125	CP176375	DUF2200 domain-containing protein CDS	1530059	1530409	+	0.403247	4.74924	0.0229114	0.299105
604	CP176375	DUF975 family protein CDS	796255	797058	+	-0.321379	5.55876	0.0233107	0.300388
1018	CP176375	hypothetical protein CDS	1392101	1392634	-	0.347821	5.18915	0.02338	0.300388
1612	CP176375	ABC transporter permease CDS	2213530	2214573	-	-0.230239	6.35862	0.0234305	0.300388
1006	CP176375	DUF1269 domain-containing protein CDS	1372731	1373318	+	4.92557	-0.19783	0.0241145	0.307317
530	CP176375	ABC transporter ATP-binding protein CDS	700996	701901	-	-0.643361	3.48611	0.0243392	0.308221
1602	CP176375	rsmA CDS	2201798	2202682	-	-0.374844	4.9024	0.0244734	0.308221
749	CP176375	IS1380-like element IS1678 family transposase CDS	999021	1000340	+	-0.15461	7.41902	0.0247451	0.30982
963	CP176375	SGNH/GDSL hydrolase family protein CDS	1314146	1314391	+	0.241129	6.11196	0.0256592	0.319397
1429	CP176375	MurR/RpiR family transcriptional regulator CDS	1951352	1952254	+	-0.180921	6.90636	0.0262731	0.322736
1728	CP176375	thioredoxin family protein CDS	2344998	2345420	-	-0.207386	6.80667	0.0263596	0.322736
1016	CP176375	tetracycline resistance MFS efflux pump CDS	1389141	1390325	-	0.160891	7.32268	0.0263796	0.322736
1019	CP176375	PBP1A family penicillin-binding protein CDS	1392931	1395312	-	0.228206	6.62601	0.0266137	0.323749
1834	CP176375	ABC transporter permease CDS	2441806	2442951	-	-0.173511	7.13878	0.0274661	0.331264
2015	CP176375	SDR family oxidoreductase CDS	2714070	2714807	-	-0.126778	8.41383	0.0275409	0.331264
808	CP176375	PTS ascorbate transporter subunit IIC CDS	1105277	1106761	+	-0.110759	8.35476	0.0286784	0.34302
1075	CP176375	SpaA isopeptide-forming pilin-related protein CDS	1466370	1469759	-	0.185915	6.87397	0.0289671	0.344548
685	CP176375	tRNA-Arg	914224	914297	+	-0.474349	4.29953	0.0300376	0.355307
1297	CP176375	DUF3042 family protein CDS	1781577	1781744	+	-2.17556	0.287286	0.0302776	0.355527
54	CP176375	opp4B CDS	105473	106435	+	0.22576	6.30859	0.0304271	0.355527
1518	CP176375	TIGR03943 family putative permease subunit CDS	2092679	2093515	-	-0.225658	6.18623	0.0306868	0.355527
1304	CP176375	FecCD family ABC transporter permease CDS	1788143	1789132	-	0.366493	4.88857	0.0307205	0.355527
1603	CP176375	rnmV CDS	2202675	2203244	-	0.368919	4.90722	0.0310053	0.356894
1519	CP176375	thioredoxin family protein CDS	2094647	2095000	+	-0.19354	6.80572	0.0317612	0.36364
349	CP176375	glucosaminidase domain-containing protein CDS	464934	467051	-	-0.116486	9.13513	0.0323386	0.368282
433	CP176375	right-handed parallel beta-helix repeat-containing protein CDS	569775	573053	+	-0.0963354	9.10806	0.0327325	0.370796
1796	CP176375	hypothetical protein CDS	2404574	2404891	-	0.332497	5.37539	0.0332648	0.374841
1177	CP176375	hypothetical protein CDS	1583103	1584131	-	0.132456	7.72709	0.0338331	0.37925
563	CP176375	PTS sugar transporter subunit IIA CDS	740883	741383	+	-0.295769	5.39523	0.0341017	0.380269
346	CP176375	YxeA family protein CDS	460626	460988	+	-0.297468	5.62062	0.0344859	0.382561
333	CP176375	amino acid decarboxylase CDS	447650	448069	-	-0.572179	3.66781	0.0347209	0.383183
529	CP176375	basic amino acid/polyamine antiporter CDS	698621	700045	+	-0.109276	8.38236	0.0352821	0.387379
1746	CP176375	hypothetical protein CDS	2365940	2366257	-	-0.188624	6.94515	0.0361831	0.395245
1384	CP176375	asnS CDS	1886689	1887987	-	-4.57425	-0.29753	0.0367493	0.398488
571	CP176375	hypothetical protein CDS	748521	748712	+	0.832352	2.40336	0.036918	0.398488
2031	CP176375	ABC transporter permease CDS	2733084	2733854	-	-0.423107	4.52568	0.0370643	0.398488
142	CP176375	sugar phosphate isomerase/epimerase family protein CDS	223279	224103	+	-0.225035	6.09868	0.0372245	0.398488
1058	CP176375	LCP family protein CDS	1443998	1445161	+	0.144392	7.40819	0.0376337	0.399737
950	CP176375	mmsA CDS	1287486	1289012	+	0.115027	8.22424	0.0378679	0.399737
2002	CP176375	radA CDS	2700931	2702301	-	-0.128852	7.97637	0.0381458	0.399737
38	CP176375	deoC CDS	59283	59945	+	-0.880917	2.30372	0.03816	0.399737
1201	CP176375	YbhN family protein CDS	1610135	1611181	-	0.381735	4.6182	0.0383499	0.399737
1306	CP176375	ABC transporter substrate-binding protein CDS	1790101	1791057	+	0.2473	6.11988	0.038898	0.399737
1666	CP176375	xylulokinase CDS	2280385	2282046	-	-0.278298	5.6069	0.0389761	0.399737
1428	CP176375	6-phospho-beta-glucosidase CDS	1949718	1951121	-	-0.121053	7.82229	0.0393084	0.399737
1935	CP176375	FUSC family protein CDS	2576500	2577612	-	-0.162248	7.03317	0.0393148	0.399737
1537	CP176375	efrB CDS	2115177	2116937	-	-0.181519	6.88026	0.0393516	0.399737
1250	CP176375	sppA CDS	1688473	1689498	-	1.02587	1.77869	0.0395754	0.399737
1076	CP176375	helix-turn-helix domain-containing protein CDS	1470016	1471407	+	0.266803	5.99415	0.0396743	0.399737
1700	CP176375	helix-turn-helix domain-containing protein CDS	2316803	2317048	-	0.131856	7.82474	0.0397913	0.399737
841	CP176375	alpha/beta fold hydrolase CDS	1147097	1147858	-	-0.414553	4.36491	0.0399551	0.399737
1166	CP176375	hypothetical protein CDS	1571111	1571512	-	0.819691	2.27102	0.0403875	0.402185
705	CP176375	hypothetical protein CDS	927052	927348	+	-4.75685	-0.198445	0.0415126	0.411475
1117	CP176375	AI-2E family transporter CDS	1519936	1521015	+	0.247318	6.21909	0.0417162	0.411587
1665	CP176375	araA CDS	2278290	2279714	-	-0.120651	7.88523	0.0426038	0.4168
1842	CP176375	copper homeostasis protein CutC CDS	2451174	2451815	+	-0.290768	5.48556	0.04287	0.4168
1254	CP176375	hypothetical protein CDS	1701551	1702207	-	0.520785	3.63063	0.0430107	0.4168
11	CP176375	TMEM175 family protein CDS	23864	24442	+	0.319726	5.04933	0.0430716	0.4168
938	CP176375	purQ CDS	1272126	1272797	+	-0.20412	6.37086	0.0432179	0.4168
442	CP176375	TetR/AcrR family transcriptional regulator CDS	587486	588046	+	1.80034	0.539467	0.0447315	0.422085
787	CP176375	Cof-type HAD-IIB family hydrolase CDS	1064823	1065632	-	0.134064	7.36781	0.044733	0.422085
835	CP176375	hypothetical protein CDS	1138966	1139670	-	-0.803808	2.19832	0.0449439	0.422085
1873	CP176375	acetate/propionate family kinase CDS	2494822	2496006	-	0.536931	3.48149	0.0452306	0.422085
1148	CP176375	hypothetical protein CDS	1555698	1556069	+	0.0947502	10.2152	0.0452581	0.422085
1507	CP176375	IS1380-like element IS1678 family transposase CDS	2078652	2079971	+	-0.136904	7.38844	0.0455809	0.422085
2115	CP176375	biotin--[acetyl-CoA-carboxylase] ligase CDS	2841630	2842598	+	-0.153335	7.33086	0.0457173	0.422085
1413	CP176375	sugar transferase CDS	1921810	1923261	-	0.149336	7.26628	0.0457465	0.422085
1078	CP176375	ABC transporter ATP-binding protein CDS	1472135	1472821	-	0.326164	6.16424	0.0458411	0.422085
1648	CP176375	PTS sugar transporter subunit IIA CDS	2257417	2257857	-	0.721065	2.76684	0.0460013	0.422085
2072	CP176375	hypothetical protein CDS	2789156	2789302	+	0.185593	6.56769	0.0460446	0.422085
612	CP176375	reverse transcriptase domain-containing protein CDS	806177	807994	+	-0.0910637	8.83865	0.0465058	0.422085
543	CP176375	3'-5' exonuclease CDS	714801	715334	-	-0.175117	6.70183	0.0465932	0.422085
1101	CP176375	guanylate kinase CDS	1501257	1501805	+	0.238197	5.92392	0.0466015	0.422085
1044	CP176375	carB CDS	1425364	1428549	+	0.0653464	11.3207	0.0468558	0.422085
1956	CP176375	tyrosine-type recombinase/integrase CDS	2609148	2609924	+	0.199306	6.66741	0.0469342	0.422085
425	CP176375	sapR CDS	560980	561654	+	0.293226	5.49834	0.0473168	0.422085
780	CP176375	class I SAM-dependent DNA methyltransferase CDS	1050358	1051098	+	0.324529	5.10642	0.047499	0.422085
1680	CP176375	MerR family transcriptional regulator CDS	2297571	2298323	+	0.140345	7.42289	0.0475117	0.422085
2004	CP176375	proB CDS	2703121	2703927	+	-0.105426	8.89887	0.0479193	0.422521
1719	CP176375	IS256-like element IS256 family transposase CDS	2337826	2338998	+	-0.14998	7.07011	0.0481753	0.422521
1466	CP176375	nucleoside hydrolase CDS	2015607	2016581	+	-0.177747	7.02443	0.0482524	0.422521
507	CP176375	hypothetical protein CDS	666634	667059	-	-0.206417	6.22046	0.0483501	0.422521
178	CP176375	IS256-like element ISEfm2 family transposase CDS	266449	266934	-	-0.240997	5.83845	0.0495504	0.430467
2113	CP176375	ABC transporter permease CDS	2839765	2840670	+	-0.130232	7.59815	0.0496615	0.430467
1833	CP176375	ABC transporter permease CDS	2440647	2441819	-	-0.138346	7.66146	0.0504965	0.435939
1402	CP176375	DapH/DapD/GlmU-related protein CDS	1910367	1910588	-	0.24017	5.97475	0.0510633	0.436156
1642	CP176375	epoxyqueuosine reductase QueH CDS	2247138	2247875	-	-0.314976	5.15017	0.051087	0.436156
399	CP176375	queG CDS	528531	529682	+	-0.218391	6.00443	0.0511328	0.436156
998	CP176375	cbpB CDS	1361086	1361586	+	0.432199	4.02034	0.0513704	0.436445
611	CP176375	DUF5348 domain-containing protein CDS	804357	804569	+	-0.359866	5.12449	0.0529354	0.443061
441	CP176375	multidrug efflux MFS transporter CDS	586044	587336	-	-0.118659	7.78753	0.0530089	0.443061
148	CP176375	fucO CDS	230282	231433	+	0.183584	6.78733	0.0530172	0.443061
331	CP176375	DUF4811 domain-containing protein CDS	446023	446733	+	0.227617	5.87945	0.0531502	0.443061
1450	CP176375	pstA CDS	1982391	1983275	-	-0.37805	4.74097	0.0531839	0.443061
158	CP176375	hydantoinase/oxoprolinase family protein CDS	245843	247972	+	-0.103114	8.39487	0.0540145	0.448236
325	CP176375	endonuclease/exonuclease/phosphatase family protein CDS	437360	438193	+	0.214556	6.27572	0.0542884	0.44877
2003	CP176375	dUTP diphosphatase CDS	2702364	2702891	-	-0.0594103	11.4119	0.0545357	0.44908
1472	CP176375	polysaccharide deacetylase family protein CDS	2027800	2028684	-	-0.229372	6.65211	0.0550881	0.451891
1634	CP176375	glyA CDS	2238454	2239698	-	-0.172357	6.61222	0.0557325	0.455433
1102	CP176375	sce7725 family protein CDS	1502617	1503573	-	0.153563	6.91517	0.0561996	0.457503
1900	CP176375	glycoside hydrolase family 105 protein CDS	2528671	2529774	-	-0.160106	6.90086	0.0565365	0.458492
688	CP176375	DUF3221 domain-containing protein CDS	916552	917187	-	0.260164	6.48212	0.056785	0.458492
1947	CP176375	IS256-like element IS16 family transposase CDS	2600039	2601226	-	-0.124099	7.81255	0.0571339	0.458492
1821	CP176375	rplA CDS	2431271	2431960	-	1.08698	1.41907	0.0572414	0.458492
1879	CP176375	comGC CDS	2498693	2498971	-	-0.494708	3.81794	0.0574733	0.458492
1577	CP176375	DRTGG domain-containing protein CDS	2168061	2169392	-	-0.30383	5.21688	0.0576059	0.458492
929	CP176375	Gfo/Idh/MocA family protein CDS	1263368	1264660	+	-0.140876	7.35842	0.0584934	0.463831
1363	CP176375	IS110 family transposase CDS	1861291	1862541	+	-0.183054	6.48116	0.0588905	0.465257
708	CP176375	hypothetical protein CDS	928296	928571	-	0.281174	5.52703	0.0601727	0.471244
752	CP176375	mltG CDS	1003960	1005135	+	0.620567	2.94059	0.0602228	0.471244
102	CP176375		165641	165815	-	0.167511	6.67632	0.0603087	0.471244
300	CP176375	DsrE family protein CDS	405159	405473	-	-0.113951	7.75863	0.060599	0.471366
191	CP176375	GntR family transcriptional regulator CDS	280542	281318	-	0.0943366	8.86558	0.0609131	0.471366
208	CP176375	PTS sugar transporter subunit IIB CDS	299683	300159	+	0.356496	4.79518	0.0609847	0.471366
1219	CP176375	hypothetical protein CDS	1637420	1637887	-	0.147615	7.41969	0.0614909	0.473568
1236	CP176375	alpha-galactosidase CDS	1658644	1660869	-	0.129093	7.95526	0.0620087	0.475844
2109	CP176375	carbohydrate ABC transporter permease CDS	2824886	2825755	-	-0.431472	4.11735	0.0625194	0.47805
540	CP176375	Cof-type HAD-IIB family hydrolase CDS	710390	711259	-	-0.260437	5.57931	0.0634247	0.483246
229	CP176375	DUF4767 domain-containing protein CDS	318920	319636	+	-0.168048	6.694	0.063684	0.483502
1330	CP176375	ATP-binding protein CDS	1818529	1819977	-	0.120972	7.51851	0.0642557	0.486118
696	CP176375	hypothetical protein CDS	921870	922211	+	0.153336	6.89813	0.0649881	0.486366
721	CP176375	hypothetical protein CDS	937266	937670	+	0.17524	6.78121	0.0653148	0.486366
1528	CP176375	ABC transporter substrate-binding protein CDS	2104256	2105380	-	0.18406	6.68102	0.0656312	0.486366
1002	CP176375	DUF871 domain-containing protein CDS	1366554	1367648	+	0.500522	3.38765	0.065681	0.486366
720	CP176375	hypothetical protein CDS	936872	937273	+	1.09132	1.32161	0.0657939	0.486366
478	CP176375	peptidylprolyl isomerase CDS	634144	635055	+	-0.406465	4.1379	0.0660088	0.486366
360	CP176375	GHKL domain-containing protein CDS	481381	482661	-	-0.0878752	8.82405	0.0661602	0.486366
816	CP176375	BglG family transcription antiterminator CDS	1112291	1114153	+	0.0881483	8.56646	0.0662691	0.486366
1927	CP176375	polysaccharide biosynthesis C-terminal domain-containing protein CDS	2567326	2568972	-	-0.0939219	9.44972	0.0663969	0.486366
266	CP176375	ACP S-malonyltransferase CDS	362809	363720	+	-0.0983131	8.20628	0.0665601	0.486366
1726	CP176375	hypothetical protein CDS	2342391	2342657	-	1.45612	0.895493	0.0677797	0.493593
1521	CP176375	ABC-F family ATP-binding cassette domain-containing protein CDS	2095956	2097890	+	-0.0800386	9.17154	0.0682723	0.495495
99	CP176375	amino acid permease CDS	161641	162990	-	-0.108935	7.76812	0.0689275	0.49856
139	CP176375	glycoside hydrolase family 105 protein CDS	219321	220427	+	4.47325	-0.404195	0.0693149	0.499547
1437	CP176375	glucosyltransferase CDS	1962069	1963844	-	0.110672	7.80001	0.0696556	0.499547
908	CP176375	pyridoxal phosphate-dependent aminotransferase CDS	1242763	1243980	+	0.170327	6.52048	0.0697639	0.499547
1444	CP176375	PspC domain-containing protein CDS	1975788	1976108	-	-0.320243	4.76493	0.0707272	0.504757
917	CP176375	flotillin family protein CDS	1251690	1253189	+	0.102571	7.89228	0.071409	0.506377
840	CP176375	mprF CDS	1144480	1147071	-	0.0817472	11.4839	0.0715574	0.506377
262	CP176375	helix-turn-helix domain-containing protein CDS	359498	360937	-	0.100802	7.96229	0.0717188	0.506377
986	CP176375	C39 family peptidase CDS	1336308	1337066	-	0.0905421	8.36371	0.0719004	0.506377
1571	CP176375	helix-turn-helix domain-containing protein CDS	2160632	2161489	+	-4.30244	-0.40475	0.0722954	0.50749
1138	CP176375	amino acid permease CDS	1543985	1545040	-	0.12163	7.47817	0.0725956	0.507932
1703	CP176375	glycoside hydrolase family 3 protein CDS	2319451	2321217	-	-0.0875049	8.81853	0.0733293	0.511394
978	CP176375	universal stress protein CDS	1332628	1333062	+	0.287463	5.5533	0.0736323	0.51184
1105	CP176375	transporter substrate-binding domain-containing protein CDS	1505053	1505889	-	0.198243	6.3695	0.0746055	0.514268
1624	CP176375	amino acid ABC transporter permease CDS	2229317	2229958	-	0.120445	7.38402	0.0747223	0.514268
1941	CP176375	ABC transporter ATP-binding protein CDS	2587707	2589491	+	-0.127842	7.30322	0.0748966	0.514268
809	CP176375	PTS sugar transporter subunit IIB CDS	1106804	1107103	+	0.959857	1.59589	0.0750121	0.514268
75	CP176375	MIP/aquaporin family protein CDS	133887	134621	-	-0.172972	6.70111	0.0751825	0.514268
837	CP176375	nucleoid-associated protein CDS	1141136	1142140	+	0.264827	5.28092	0.0758682	0.516068
2038	CP176375	BglG family transcription antiterminator CDS	2741331	2743253	-	0.119547	7.67302	0.0759812	0.516068
370	CP176375	cystathionine gamma-synthase CDS	496194	497339	-	0.128668	7.20328	0.0761689	0.516068
1770	CP176375	HK97 gp10 family phage protein CDS	2385000	2385395	-	-0.21807	6.13897	0.0772441	0.521702
971	CP176375	histidine phosphatase family protein CDS	1323856	1324560	-	-0.235122	5.74557	0.0776853	0.522183
132	CP176375	betaine/proline/choline family ABC transporter ATP-binding protein CDS	207827	209002	-	0.363498	4.17662	0.0780549	0.522183
2118	CP176375	polyprenyl synthetase family protein CDS	2845863	2846849	-	2.19403	0.143244	0.0783698	0.522183
111	CP176375	DUF960 domain-containing protein CDS	178525	178848	-	-0.995486	1.44939	0.0785017	0.522183
525	CP176375	eat(A) CDS	691636	693138	+	-0.157994	7.13161	0.078588	0.522183
2138	CP176375	rsmG CDS	2877963	2878676	-	-0.405982	4.59505	0.0787787	0.522183
108	CP176375	KUP/HAK/KT family potassium transporter CDS	173197	175188	+	-0.0733264	9.76905	0.0798456	0.527622
1183	CP176375	fructose-6-phosphate aldolase CDS	1588592	1589287	-	0.0615777	10.7026	0.0802297	0.528529
1191	CP176375	hypothetical protein CDS	1596774	1597259	+	1.49453	0.5959	0.0807284	0.52973
1223	CP176375	DUF1538 domain-containing protein CDS	1640489	1641172	-	-0.222333	5.77811	0.0809069	0.52973
1144	CP176375	tnpB CDS	1550110	1551258	-	-0.0889125	8.32222	0.0812467	0.52988
756	CP176375	response regulator CDS	1007721	1008353	+	-0.16547	6.75554	0.0814249	0.52988
1256	CP176375	yvcK CDS	1703744	1704742	-	-0.437397	3.70234	0.0846596	0.543861
819	CP176375	PTS sugar transporter subunit IIB CDS	1116288	1116587	+	0.292019	5.29628	0.0847269	0.543861
581	CP176375	CTP synthase CDS	759008	760618	+	0.116875	7.34623	0.0848533	0.543861
173	CP176375	DNA-directed RNA polymerase subunit omega CDS	263584	264276	+	0.129527	7.4666	0.0849376	0.543861
2075	CP176375	helix-turn-helix domain-containing protein CDS	2793055	2793273	+	-0.183471	6.4095	0.0852076	0.543861
1525	CP176375	carbohydrate ABC transporter permease CDS	2102286	2103119	-	-0.261012	5.24758	0.0852902	0.543861
576	CP176375	misc binding	753262	753489	+	-0.494162	3.49432	0.0853513	0.543861
1949	CP176375	ISL3-like element ISEfa11 family transposase CDS	2601937	2603232	-	-0.0899744	8.3289	0.0857495	0.544689
1347	CP176375	class C sortase CDS	1835303	1836475	-	0.175385	6.54128	0.0862366	0.544689
1856	CP176375	AAA family ATPase CDS	2468149	2471277	-	-0.095372	8.46409	0.0864528	0.544689
1494	CP176375	endonuclease MutS2 CDS	2058808	2061168	-	-0.217231	6.10851	0.086499	0.544689
1210	CP176375	MaoC/PaaZ C-terminal domain-containing protein CDS	1624748	1625233	-	0.157593	6.57763	0.0870641	0.54664
1623	CP176375	amino acid ABC transporter substrate-binding protein CDS	2227830	2228645	-	-0.402529	4.31041	0.087516	0.54787
522	CP176375	oligosaccharide biosynthesis protein Alg14 CDS	688144	689040	+	-0.279901	5.65432	0.0879011	0.548677
1458	CP176375	YigZ family protein CDS	1996386	1997020	+	1.08462	1.21707	0.0889367	0.552567
1862	CP176375	YitT family protein CDS	2476581	2477456	-	-0.192768	6.48125	0.0892784	0.552567
1214	CP176375	metallophosphoesterase CDS	1630608	1631339	-	-0.106498	7.69871	0.0892986	0.552567
1268	CP176375	zeta toxin family protein CDS	1726243	1726917	-	0.24681	5.72931	0.0897223	0.553589
1175	CP176375	alpha/beta hydrolase CDS	1578884	1579885	-	0.0945782	8.20845	0.0906125	0.557475
2071	CP176375	transposase CDS	2788681	2789013	+	-0.310784	4.66899	0.0914318	0.560904
395	CP176375	metal ABC transporter ATP-binding protein CDS	525086	525832	+	-0.337096	4.32861	0.0917905	0.561496
1784	CP176375	hypothetical protein CDS	2395178	2395429	+	-0.281368	4.95451	0.0926618	0.564443
958	CP176375	CAP-associated domain-containing protein CDS	1309070	1310194	+	-1.4815	0.538692	0.0929513	0.564443
630	CP176375	VirB6/TrbL-like conjugal transfer protein%2C CD1112 family CDS	827956	828819	+	-0.617422	2.82592	0.0930823	0.564443
1608	CP176375	NUDIX domain-containing protein CDS	2209383	2210204	+	-1.30025	0.649964	0.0936257	0.564443
1253	CP176375	hypothetical protein CDS	1700807	1701372	-	-0.402103	3.83714	0.0937657	0.564443
852	CP176375	ferredoxin CDS	1169599	1169820	-	0.361734	4.10599	0.094261	0.564443
2126	CP176375	peptidase U32 family protein CDS	2856070	2857323	-	-0.155845	6.53382	0.0943721	0.564443
312	CP176375	ABC transporter permease CDS	417486	419096	-	0.099162	8.63056	0.0943814	0.564443
1408	CP176375	glycosyltransferase family 2 protein CDS	1916495	1917556	-	0.441736	3.94115	0.0951182	0.567265
1289	CP176375	argF CDS	1769322	1770341	-	0.824191	1.84928	0.0955672	0.568359
1662	CP176375	hypothetical protein CDS	2274302	2274736	-	0.204308	5.8093	0.0970791	0.575751
1271	CP176375	hypothetical protein CDS	1729590	1730303	+	0.243513	5.29945	0.0974601	0.576415
760	CP176375	cation diffusion facilitator family transporter CDS	1011621	1012535	+	0.190276	6.24982	0.0979636	0.577796
411	CP176375	type II toxin-antitoxin system PemK/MazF family toxin CDS	543952	544293	+	0.104695	7.96595	0.0983651	0.578571
779	CP176375	yqeK CDS	1049381	1049974	+	0.228394	5.80107	0.0992563	0.579652
1836	CP176375	sensor histidine kinase CDS	2443984	2445093	+	0.123941	7.23741	0.0994236	0.579652
1925	CP176375	ABC transporter permease CDS	2565132	2566079	-	-0.111409	7.43243	0.0994579	0.579652
524	CP176375	glycerate kinase CDS	690257	691378	+	-0.104444	8.20387	0.0996319	0.579652
2112	CP176375	ABC transporter substrate-binding protein CDS	2838779	2839747	+	-0.10546	8.21286	0.100572	0.582484
1957	CP176375	IS3-like element ISEnfa3 family transposase CDS	2610858	2611299	-	0.151153	7.091	0.100696	0.582484
1596	CP176375	hypothetical protein CDS	2193471	2193695	+	0.26399	4.98169	0.101186	0.582484
1743	CP176375	LysM peptidoglycan-binding domain-containing protein CDS	2364132	2364971	-	0.573118	2.62356	0.101237	0.582484
284	CP176375	NCS2 family permease CDS	381029	382342	+	-0.101244	7.98519	0.101479	0.582484
29	CP176375	ABC transporter permease CDS	45580	46572	+	0.0643084	9.53316	0.103047	0.589903
2008	CP176375	MFS transporter CDS	2706649	2707851	-	-0.160839	6.91216	0.104234	0.591484
342	CP176375	DUF1700 domain-containing protein CDS	457447	458055	+	0.3015	4.65477	0.104323	0.591484
1248	CP176375	hypothetical protein CDS	1686722	1687654	-	-0.245813	5.21363	0.105016	0.591484
1986	CP176375	patatin-like phospholipase family protein CDS	2667359	2669059	-	-0.0948006	8.37671	0.105035	0.591484
1523	CP176375	DUF2264 domain-containing protein CDS	2099193	2101064	-	0.218514	5.97538	0.105044	0.591484
1438	CP176375	deoxyribonuclease IV CDS	1964057	1964959	-	0.223321	5.55735	0.105414	0.591484
1070	CP176375	Gfo/Idh/MocA family oxidoreductase CDS	1459873	1460904	-	0.160947	6.49717	0.105548	0.591484
1484	CP176375	TrkH family potassium uptake protein CDS	2040786	2042141	-	-0.128169	7.93582	0.105712	0.591484
1793	CP176375	DUF669 domain-containing protein CDS	2401382	2401888	-	0.580739	2.62347	0.10581	0.591484
1410	CP176375	pssE CDS	1919211	1919690	-	0.389448	3.98833	0.106182	0.59202
141	CP176375	TRAP transporter large permease CDS	221973	223268	+	-0.0975238	7.9533	0.106528	0.592404
255	CP176375	hypothetical protein CDS	348754	349002	+	0.509544	3.32197	0.106906	0.59297
1067	CP176375	PTS ascorbate transporter subunit IIC CDS	1455600	1456973	-	0.0707364	9.20734	0.10729	0.593559
211	CP176375	PTS sugar transporter subunit IIA CDS	301779	302174	+	0.159936	6.43634	0.108966	0.599988
1104	CP176375	amino acid ABC transporter permease CDS	1504394	1505053	-	0.174286	6.53042	0.109012	0.599988
731	CP176375	tRNA-Ile	950053	950126	+	0.210996	6.05471	0.111351	0.60779
1673	CP176375	carbohydrate ABC transporter permease CDS	2289031	2289927	-	0.129313	6.85768	0.111684	0.60779
314	CP176375	TetR/AcrR family transcriptional regulator CDS	420244	420843	+	-1.45802	0.752729	0.112011	0.60779
1167	CP176375	PTS system mannose/fructose/N-acetylgalactosamine-transporter subunit IIB CDS	1571549	1572058	-	0.29832	4.79212	0.112133	0.60779
387	CP176375	hypothetical protein CDS	514807	515193	-	0.126148	6.96228	0.112201	0.60779
519	CP176375	nhaC CDS	683952	685370	+	-0.116446	7.47885	0.11229	0.60779
1753	CP176375	replication initiator protein A CDS	2370133	2370531	-	1.02641	1.48107	0.112417	0.60779
296	CP176375	glpO CDS	398975	400798	+	-0.0972368	7.70746	0.11297	0.60816
308	CP176375	dhaK CDS	414012	415022	+	-0.216702	5.78087	0.113438	0.60816
483	CP176375	ltrA CDS	639806	641716	+	0.0984871	7.97922	0.113473	0.60816
479	CP176375	YdcP family protein CDS	635509	635823	+	-0.413468	3.62289	0.113783	0.60816
1687	CP176375	PTS sugar transporter subunit IIC CDS	2304540	2305832	-	0.226999	5.36961	0.11406	0.60816
383	CP176375	pyridoxal phosphate-dependent aminotransferase CDS	509949	511118	+	-0.094197	8.43828	0.114438	0.60816
1715	CP176375	hypothetical protein CDS	2334157	2334972	-	-0.0838168	8.26958	0.114484	0.60816
2125	CP176375	gor CDS	2854590	2855936	-	0.263291	5.40829	0.114758	0.60816
866	CP176375	ABC-F family ATP-binding cassette domain-containing protein CDS	1187983	1189866	+	-0.186358	6.04694	0.116152	0.610866
133	CP176375	queA CDS	209195	210226	+	-0.0996715	7.68489	0.116658	0.610866
679	CP176375	DEAD/DEAH box helicase CDS	905187	906464	+	-0.609495	3.13395	0.116844	0.610866
1554	CP176375	hypothetical protein CDS	2140337	2140501	+	-1.51763	0.287468	0.116957	0.610866
1096	CP176375	hypothetical protein CDS	1494660	1495733	-	-0.140793	6.7647	0.117191	0.610866
1377	CP176375	heavy metal translocating P-type ATPase CDS	1876402	1878588	-	0.194078	5.81185	0.117314	0.610866
316	CP176375	misc binding	422476	422681	+	0.345342	4.11529	0.117442	0.610866
409	CP176375	TetR/AcrR family transcriptional regulator CDS	541127	541708	+	-0.160757	6.5386	0.117551	0.610866
813	CP176375	GNAT family N-acetyltransferase CDS	1109553	1109987	+	0.147388	6.49893	0.119415	0.619052
1265	CP176375	HNH endonuclease CDS	1723236	1723682	-	0.269159	4.96209	0.12012	0.621201
2136	CP176375	ParB/RepB/Spo0J family partition protein CDS	2876307	2877197	-	0.909554	1.32167	0.121243	0.625499
1490	CP176375	fructose-bisphosphatase class III CDS	2052089	2053987	-	0.180651	5.91259	0.122111	0.628461
70	CP176375	DUF916 and DUF3324 domain-containing protein CDS	128508	129605	+	0.0782456	8.44512	0.122465	0.628772
3	CP176375	rplI CDS	12160	12612	+	0.241764	5.03315	0.123211	0.631088
565	CP176375	PTS system mannose/fructose/sorbose family transporter subunit IID CDS	742716	743537	+	-0.317533	4.73177	0.124097	0.63367
1907	CP176375	UxaA family hydrolase CDS	2539536	2541035	+	-0.179702	6.24995	0.124475	0.63367
886	CP176375	pflB CDS	1218349	1220580	+	0.0796587	8.86848	0.124603	0.63367
873	CP176375	msrA CDS	1194852	1195370	+	0.1805	6.09436	0.125287	0.635159
1362	CP176375	bsh CDS	1859907	1860881	-	0.0897626	7.8729	0.125604	0.635159
1298	CP176375	FAD/NAD(P)-binding protein CDS	1781806	1783617	-	0.198788	5.9318	0.125786	0.635159
617	CP176375	Na/Pi cotransporter family protein CDS	811597	813315	+	-0.157642	6.34689	0.126141	0.635454
1849	CP176375	ISL3 family transposase CDS	2457227	2458522	-	0.102589	7.61029	0.126863	0.636405
855	CP176375	cmk CDS	1173022	1173702	+	-1.72693	0.0650949	0.127124	0.636405
1208	CP176375	mutM CDS	1620420	1621256	-	0.111894	7.18699	0.127319	0.636405
1550	CP176375	asparaginase CDS	2135803	2136771	+	0.165827	6.32262	0.127519	0.636405
651	CP176375	sigma-70 family RNA polymerase sigma factor CDS	856015	856446	+	-0.262047	4.90763	0.129499	0.640493
609	CP176375	IS110-like element ISEnfa110 family transposase CDS	801872	803080	-	-0.406704	3.45713	0.129555	0.640493
1399	CP176375	IS30-like element IS6770 family transposase CDS	1906816	1907775	+	0.153801	6.59633	0.130543	0.640493
1738	CP176375	LPXTG cell wall anchor domain-containing protein CDS	2356510	2357382	-	-0.104789	7.29886	0.131087	0.640493
151	CP176375	PfkB family carbohydrate kinase CDS	233069	234076	+	-0.111592	7.2084	0.132109	0.640493
1015	CP176375	MarR family winged helix-turn-helix transcriptional regulator CDS	1388692	1389135	+	0.476888	2.98339	0.132272	0.640493
321	CP176375	aldose epimerase family protein CDS	430679	431686	-	-0.217251	5.40149	0.132456	0.640493
2030	CP176375	tRNA dihydrouridine synthase CDS	2731686	2732669	-	-0.181452	6.03118	0.13263	0.640493
35	CP176375	class I SAM-dependent methyltransferase CDS	55866	56471	+	-0.690434	2.08404	0.132798	0.640493
1481	CP176375	PhzF family phenazine biosynthesis protein CDS	2037358	2038140	-	-0.103122	7.48796	0.132821	0.640493
1397	CP176375	yidC CDS	1904682	1905632	+	4.16636	-0.519725	0.132955	0.640493
801	CP176375	PTS sugar transporter subunit IIC CDS	1097233	1098534	+	4.16637	-0.519725	0.133072	0.640493
1883	CP176375	trmB CDS	2502887	2503549	-	-0.273387	4.69506	0.133387	0.640493
557	CP176375	helix-turn-helix domain-containing protein CDS	733334	733876	+	-4.01412	-0.519965	0.133426	0.640493
1046	CP176375	dihydroorotate dehydrogenase CDS	1429376	1430308	+	-0.605378	2.46436	0.133789	0.640493
1694	CP176375	DegV family protein CDS	2312515	2313375	-	-0.114217	7.12501	0.135256	0.640493
1368	CP176375	N-acetylmuramoyl-L-alanine amidase CDS	1865417	1865995	-	-0.10304	7.39587	0.135301	0.640493
1401	CP176375	VanZ family protein CDS	1909168	1909785	-	0.105543	7.58133	0.135338	0.640493
683	CP176375	DUF3284 domain-containing protein CDS	912118	912531	+	0.306896	4.39677	0.135515	0.640493
2045	CP176375	damage-inducible protein J CDS	2752053	2752388	+	-0.167847	6.03563	0.135872	0.640493
1594	CP176375	PTS sugar transporter subunit IIA CDS	2190002	2190421	-	-0.238705	5.00536	0.135949	0.640493
1038	CP176375	RluA family pseudouridine synthase CDS	1419058	1419969	+	-4.00155	-0.520155	0.136124	0.640493
2070	CP176375	IS256 family transposase CDS	2788366	2788535	+	-4.00149	-0.520155	0.136189	0.640493
687	CP176375	hypothetical protein CDS	915804	916439	-	-4.0014	-0.520155	0.136282	0.640493
1092	CP176375	oligosaccharide flippase family protein CDS	1489534	1491144	-	-4.00131	-0.520155	0.136379	0.640493
875	CP176375	lepB CDS	1195746	1196297	+	4.17244	-0.519648	0.136423	0.640493
936	CP176375	hypothetical protein CDS	1270509	1270886	-	4.16043	-0.519802	0.136447	0.640493
1482	CP176375	ornithine cyclodeaminase family protein CDS	2038137	2039108	-	-0.0871836	7.84655	0.136714	0.640493
949	CP176375	chvE CDS	1286344	1287432	+	0.125763	6.74009	0.138001	0.643947
2080	CP176375	CobW family GTP-binding protein CDS	2796078	2797061	-	0.0915046	7.74057	0.138053	0.643947
673	CP176375	YggS family pyridoxal phosphate-dependent enzyme CDS	894292	894969	+	0.3446	3.92915	0.138859	0.645888
1030	CP176375	GNAT family N-acetyltransferase CDS	1408701	1409132	-	0.0733383	9.11151	0.139072	0.645888
1064	CP176375	helix-turn-helix domain-containing protein CDS	1451243	1452045	-	0.104428	7.28231	0.139472	0.646341
338	CP176375	response regulator transcription factor CDS	453262	453930	+	-0.120053	7.59981	0.141997	0.655934
297	CP176375	MIP/aquaporin family protein CDS	400799	401515	+	-0.155711	6.32329	0.142155	0.655934
1315	CP176375	IS30 family transposase CDS	1800109	1801068	+	0.142354	6.37217	0.142855	0.657746
1729	CP176375	type IV secretory system conjugative DNA transfer family protein CDS	2345410	2347584	-	-0.0766339	8.21357	0.143775	0.660214
348	CP176375	aldose epimerase family protein CDS	463842	464882	+	0.14139	6.56428	0.144047	0.660214
984	CP176375	YxeA family protein CDS	1335181	1335552	+	-0.174227	6.39107	0.144385	0.660214
149	CP176375	IclR family transcriptional regulator CDS	231560	232318	+	0.169599	6.18381	0.144863	0.660214
1791	CP176375	VRR-NUC domain-containing protein CDS	2398414	2398731	-	-0.330452	4.09426	0.145204	0.660214
1203	CP176375	diacylglycerol/lipid kinase family protein CDS	1611499	1612407	-	-0.56191	2.80076	0.145241	0.660214
2049	CP176375	mobT CDS	2756477	2757661	+	-0.0718743	8.54162	0.145861	0.661627
109	CP176375	hemolysin family protein CDS	175542	176843	+	-0.0751469	8.67619	0.146819	0.664564
2105	CP176375	Gfo/Idh/MocA family protein CDS	2821066	2822091	-	-0.0812711	8.11732	0.147877	0.667689
1141	CP176375	GlsB/YeaQ/YmgE family stress response membrane protein CDS	1548064	1548306	-	0.44279	3.19928	0.148353	0.667689
912	CP176375	2-hydroxyacid dehydrogenase CDS	1247521	1248540	+	0.571097	2.58162	0.148445	0.667689
948	CP176375	ABC transporter substrate-binding protein CDS	1285108	1286124	-	0.0760855	8.91432	0.148768	0.667739
803	CP176375	glycosyltransferase CDS	1099820	1101055	-	-0.168163	5.94614	0.149325	0.66884
2028	CP176375	AzlC family ABC transporter permease CDS	2729222	2729929	+	-0.478464	2.95032	0.149904	0.668967
1227	CP176375	response regulator CDS	1644788	1645366	+	-1.35557	0.479589	0.150049	0.668967
735	CP176375	hypothetical protein CDS	953309	953710	+	0.877164	1.21745	0.150378	0.668967
1344	CP176375	MFS transporter CDS	1832315	1833508	+	0.0943063	7.48718	0.150896	0.668967
1830	CP176375	cbpA CDS	2437783	2438427	+	0.0944695	7.45804	0.150916	0.668967
1188	CP176375	transcriptional regulator GutM CDS	1593025	1593516	-	0.41744	3.50977	0.151635	0.670308
1847	CP176375	CYTH domain-containing protein CDS	2455767	2456342	+	-0.0834612	7.96705	0.151845	0.670308
762	CP176375	TspO/MBR family protein CDS	1016168	1016638	-	0.299023	5.07906	0.154782	0.676098
979	CP176375	hypothetical protein CDS	1333085	1333405	+	0.150486	6.25973	0.15482	0.676098
761	CP176375	superoxide dismutase CDS	1013138	1013746	+	0.943339	1.14359	0.154903	0.676098
67	CP176375	metallophosphoesterase CDS	124081	124980	+	-0.1141	7.63585	0.155029	0.676098
257	CP176375	helix-turn-helix domain-containing protein CDS	350013	351440	-	-0.078687	8.29129	0.155351	0.676098
2121	CP176375	NAD(P)/FAD-dependent oxidoreductase CDS	2848325	2850259	-	-0.0791218	7.99539	0.155478	0.676098
1801	CP176375	IS30 family transposase CDS	2409010	2409963	+	-0.177592	5.82253	0.155535	0.676098
1443	CP176375	lgt CDS	1973488	1974318	-	0.234061	5.16915	0.155682	0.676098
1415	CP176375	YveK family protein CDS	1925084	1925863	-	-0.706701	1.7775	0.15742	0.681352
467	CP176375	beta-glucoside-specific PTS transporter subunit IIABC CDS	614866	616689	+	-0.141677	6.54614	0.15774	0.681352
1926	CP176375	pseudouridine synthase CDS	2566558	2567277	-	0.116008	6.94147	0.157847	0.681352
1969	CP176375	S1 domain-containing RNA-binding protein CDS	2637288	2637758	-	-0.404488	3.36238	0.158668	0.682205
1398	CP176375	tagatose-bisphosphate aldolase CDS	1905811	1905978	-	0.520979	2.69027	0.158682	0.682205
715	CP176375	head maturation protease%2C ClpP-related CDS	933500	934186	+	0.138063	6.4228	0.159148	0.682284
1279	CP176375	IS30 family transposase CDS	1737846	1738799	+	0.129381	6.54278	0.159338	0.682284
928	CP176375	hypothetical protein CDS	1262748	1263371	+	-0.0676521	8.63028	0.159851	0.683114
1655	CP176375	ABC transporter ATP-binding protein CDS	2267385	2269112	-	0.103658	7.13049	0.160327	0.683767
1112	CP176375	carbohydrate ABC transporter permease CDS	1512400	1513701	-	0.115596	6.82721	0.160642	0.683767
271	CP176375	acyltransferase family protein CDS	368061	369137	+	-0.052146	9.93932	0.16148	0.685249
1954	CP176375	DUF4041 domain-containing protein CDS	2606453	2607385	+	0.0799299	8.74401	0.161632	0.685249
1722	CP176375	DNA/RNA non-specific endonuclease CDS	2340685	2341116	-	-0.144291	6.42196	0.162173	0.685249
231	CP176375	hypothetical protein CDS	321727	322725	-	0.0686117	8.51842	0.162528	0.685249
1553	CP176375	C1 family peptidase CDS	2138714	2140042	-	-0.191573	5.67424	0.162591	0.685249
846	CP176375	Fur family transcriptional regulator CDS	1158715	1159188	+	0.802917	1.51023	0.163854	0.689216
367	CP176375	23S rRNA	491759	494673	+	-0.525661	2.5675	0.164196	0.689303
910	CP176375	nagA CDS	1245076	1246224	+	0.126942	7.17003	0.165104	0.689978
1581	CP176375	ABC transporter ATP-binding protein CDS	2174647	2175309	+	-0.148543	6.4997	0.165229	0.689978
987	CP176375	nitroreductase family protein CDS	1338204	1338800	-	0.194233	5.59754	0.165324	0.689978
1108	CP176375	PepSY domain-containing protein CDS	1508524	1509171	-	0.101268	7.20677	0.165889	0.690989
89	CP176375	Maf family protein CDS	149832	150392	+	-0.0912136	8.32641	0.16665	0.692627
1072	CP176375	class C sortase CDS	1462138	1462980	-	0.0819108	7.97109	0.16721	0.692627
1091	CP176375	DegV family protein CDS	1488529	1489377	-	0.350464	3.71584	0.167253	0.692627
577	CP176375	5-methyltetrahydropteroyltriglutamate-- homocysteine S-methyltransferase CDS	753549	754679	+	0.230011	5.50095	0.167683	0.693069
1004	CP176375	alpha/beta hydrolase CDS	1368879	1369814	+	0.136612	6.98003	0.169222	0.697357
532	CP176375	DUF979 domain-containing protein CDS	703537	704481	+	-0.138349	6.50917	0.169372	0.697357
1831	CP176375	QueT transporter family protein CDS	2438483	2438986	-	-0.122876	7.08271	0.170096	0.698993
1272	CP176375	S66 peptidase family protein CDS	1730418	1731428	-	1.67279	0.217249	0.170593	0.699691
1391	CP176375	YdcF family protein CDS	1898760	1899959	+	-0.108803	6.97487	0.171252	0.701054
800	CP176375	PTS glucose transporter subunit IIA CDS	1096483	1096941	+	0.474302	3.191	0.171776	0.701283
850	CP176375	M20 family metallopeptidase CDS	1167204	1168544	+	0.189673	5.95327	0.17248	0.701283
874	CP176375	YozE family protein CDS	1195367	1195594	+	0.139032	6.53444	0.172859	0.701283
195	CP176375	hypothetical protein CDS	284329	284625	+	-0.883197	1.47948	0.172884	0.701283
73	CP176375	hypothetical protein CDS	131771	132727	+	0.0823786	8.31906	0.172946	0.701283
129	CP176375	ABC transporter permease CDS	205600	206271	-	0.242879	4.98921	0.173526	0.702303
15	CP176375	hypothetical protein CDS	30095	30433	+	-0.0853371	7.62352	0.174094	0.703273
1858	CP176375	lysophospholipid acyltransferase family protein CDS	2472597	2473220	-	-0.322786	3.95979	0.174825	0.703857
1811	CP176375	nrdF CDS	2420683	2421648	+	0.0819471	7.82554	0.175178	0.703857
993	CP176375	transporter substrate-binding domain-containing protein CDS	1355972	1356787	+	-0.334424	4.77538	0.175225	0.703857
2093	CP176375	iron chelate uptake ABC transporter family permease subunit CDS	2807161	2807748	-	-0.0725061	8.46207	0.176182	0.706376
1635	CP176375	prmC CDS	2241092	2241931	-	0.291235	4.20948	0.176593	0.706679
268	CP176375	malonate decarboxylase subunit delta CDS	365475	365774	+	-0.184065	5.73612	0.176917	0.706679
632	CP176375	VirB4-like conjugal transfer ATPase%2C CD1110 family CDS	829758	832157	+	-0.0723342	8.21482	0.177431	0.707412
1798	CP176375	helix-turn-helix domain-containing protein CDS	2405852	2406172	+	0.504366	2.85072	0.178093	0.707739
1036	CP176375	CBS domain-containing protein CDS	1417894	1418592	+	0.187063	5.46485	0.178174	0.707739
1504	CP176375	IS30 family transposase CDS	2075420	2076379	-	0.146474	6.45191	0.178928	0.709349
66	CP176375	iron-sulfur cluster biosynthesis family protein CDS	123715	124071	+	-0.147298	6.04727	0.179351	0.709349
472	CP176375	restriction endonuclease subunit S CDS	621907	623106	+	0.12298	6.67822	0.179574	0.709349
566	CP176375	glycoside hydrolase CDS	743588	745687	+	0.129719	6.62609	0.180967	0.713332
1964	CP176375	23S rRNA	2622143	2625057	-	0.46691	2.71564	0.181248	0.713332
1400	CP176375	transferase CDS	1908641	1909171	-	0.123012	7.15763	0.181583	0.713338
1795	CP176375	siphovirus Gp157 family protein CDS	2404162	2404641	-	0.114945	7.0198	0.18215	0.714255
131	CP176375	ABC transporter permease CDS	207182	207823	-	0.0760466	9.28082	0.184453	0.721962
1993	CP176375	mprF CDS	2678537	2681110	-	-0.064142	9.29061	0.185366	0.723431
215	CP176375	hypothetical protein CDS	304996	305646	+	0.0651397	8.7484	0.18586	0.723431
1039	CP176375	pyrR CDS	1420204	1420743	+	-0.896486	1.18039	0.186025	0.723431
1868	CP176375	DUF3013 family protein CDS	2488129	2488617	-	0.211297	5.00173	0.18618	0.723431
2104	CP176375	glycoside hydrolase family 65 protein CDS	2818886	2821069	-	-0.0483996	10.1885	0.186866	0.724783
598	CP176375	ABC transporter ATP-binding protein CDS	787527	788294	+	0.0976807	7.44696	0.187787	0.725521
1815	CP176375	ABC-F family ATP-binding cassette domain-containing protein CDS	2425087	2426619	+	-0.100079	7.25449	0.187985	0.725521
1962	CP176375	alpha/beta hydrolase CDS	2615762	2616550	-	1.13812	0.595471	0.189998	0.725521
1557	CP176375	IS3 family transposase CDS	2142458	2142734	+	0.530284	3.16399	0.190101	0.725521
904	CP176375	LysM peptidoglycan-binding domain-containing protein CDS	1237765	1238388	-	0.608374	2.06581	0.190916	0.725521
1431	CP176375	licT CDS	1954271	1955122	-	0.29032	4.11966	0.190946	0.725521
593	CP176375	SPFH domain-containing protein CDS	774504	775751	-	-0.0698895	8.56754	0.191004	0.725521
341	CP176375	DUF554 domain-containing protein CDS	456253	456981	+	0.312458	4.04632	0.191321	0.725521
1740	CP176375	hypothetical protein CDS	2358324	2358593	-	0.0923934	7.33653	0.192608	0.725521
1511	CP176375	sulfite exporter TauE/SafE family protein CDS	2084085	2084921	-	-0.101365	7.12174	0.192939	0.725521
354	CP176375	cysteine hydrolase CDS	471323	471922	-	0.557738	2.55471	0.193035	0.725521
337	CP176375	ATP-binding cassette domain-containing protein CDS	450784	453120	-	-0.0496255	9.68389	0.193174	0.725521
957	CP176375	pyruvate carboxylase CDS	1305621	1309049	+	0.11878	6.86961	0.193315	0.725521
1017	CP176375	nth CDS	1391298	1391975	+	0.254514	4.51733	0.193547	0.725521
1005	CP176375	gap CDS	1369899	1370909	-	-0.186967	5.66064	0.193669	0.725521
2062	CP176375	MFS transporter CDS	2772554	2773993	-	-0.0802715	7.75821	0.19435	0.725521
101	CP176375	ABC transporter permease subunit CDS	163911	165503	-	0.082105	8.27578	0.195106	0.725521
1699	CP176375	hypothetical protein CDS	2316258	2316479	+	0.283623	4.08554	0.195224	0.725521
1121	CP176375	mannitol dehydrogenase family protein CDS	1525164	1526810	-	0.166187	5.84199	0.195544	0.725521
180	CP176375	glutamate decarboxylase CDS	268915	270315	+	-0.106274	6.83818	0.195633	0.725521
401	CP176375	phosphoenolpyruvate carboxykinase (ATP) CDS	530842	532479	+	-0.0727694	8.19369	0.195763	0.725521
1264	CP176375	relB CDS	1722570	1722893	-	0.118702	7.1248	0.196011	0.725521
738	CP176375	tyrosine-type recombinase/integrase CDS	954679	954792	-	0.244641	4.83101	0.196129	0.725521
561	CP176375	ABC transporter substrate-binding protein CDS	736621	737694	+	-0.399748	3.80834	0.196132	0.725521
1073	CP176375	SpaH/EbpB family LPXTG-anchored major pilin CDS	1463072	1464949	-	0.0492877	12.0082	0.19633	0.725521
771	CP176375	DUF1827 family protein CDS	1027679	1027999	-	-0.167379	5.83075	0.196342	0.725521
1095	CP176375	hypothetical protein CDS	1493994	1494512	-	-0.106294	6.99728	0.196812	0.725521
1348	CP176375	SpaH/EbpB family LPXTG-anchored major pilin CDS	1836681	1837979	-	-0.20022	5.54221	0.196948	0.725521
2082	CP176375	rpmF CDS	2797664	2797843	-	-0.211669	5.03107	0.197143	0.725521
966	CP176375	DNA internalization-related competence protein ComEC/Rec2 CDS	1315274	1317547	+	0.13676	6.49808	0.198074	0.725521
1255	CP176375	whiA CDS	1702775	1703710	-	-1.53855	-0.01756	0.198212	0.725521
1536	CP176375	gamma carbonic anhydrase family protein CDS	2114247	2114732	-	-0.194153	5.50078	0.198706	0.725521
562	CP176375	sigma 54-interacting transcriptional regulator CDS	738122	740818	+	0.164122	5.87654	0.19882	0.725521
1281	CP176375	IS256-like element IS16 family transposase CDS	1741535	1742722	+	0.100405	7.45545	0.199298	0.725521
1789	CP176375	MazG-like family protein CDS	2396668	2396982	-	-0.176406	5.62775	0.199444	0.725521
1921	CP176375	sensor histidine kinase CDS	2560026	2561750	-	-0.0704989	8.12343	0.199471	0.725521
635	CP176375	YodL domain-containing protein CDS	837900	841820	+	-0.0845606	7.53716	0.199689	0.725521
1982	CP176375	rpoZ CDS	2664548	2664853	-	1.83067	-0.017138	0.199933	0.725521
508	CP176375	LacI family DNA-binding transcriptional regulator CDS	667433	668404	+	-0.421046	2.97208	0.202017	0.731843
843	CP176375	DUF368 domain-containing protein CDS	1148716	1149576	+	0.0744084	7.96052	0.203138	0.733564
1531	CP176375	IS30 family transposase CDS	2108876	2109829	+	-0.172342	5.71425	0.20334	0.733564
1724	CP176375	ssb CDS	2341504	2341923	-	-0.145687	6.09791	0.204089	0.733564
1540	CP176375	radC CDS	2121554	2122246	-	-0.124655	6.37041	0.204148	0.733564
799	CP176375	maltose-6'-phosphate glucosidase CDS	1095139	1096470	+	0.0979145	7.29943	0.205016	0.733564
629	CP176375	recombinase family protein CDS	826011	827708	+	-0.0830845	7.48592	0.205309	0.733564
1961	CP176375	TetR family transcriptional regulator CDS	2615027	2615695	+	0.445493	2.81395	0.20533	0.733564
320	CP176375	LacI family DNA-binding transcriptional regulator CDS	429638	430657	-	0.136674	6.66452	0.205443	0.733564
1345	CP176375	helix-turn-helix domain-containing protein CDS	1833674	1834096	-	0.106562	7.31542	0.205576	0.733564
283	CP176375	B3/4 domain-containing protein CDS	379265	379975	+	-0.163089	5.95164	0.206273	0.734827
1851	CP176375	competence protein CoiA CDS	2460711	2461709	-	0.123976	6.58096	0.207976	0.735861
1447	CP176375	phoU CDS	1980106	1980783	-	0.873413	1.38683	0.208037	0.735861
17	CP176375	Cro/Cl family transcriptional regulator CDS	31157	31528	+	-0.601557	2.82681	0.208559	0.735861
692	CP176375	helix-turn-helix domain-containing protein CDS	919671	919874	+	0.432106	2.83842	0.209047	0.735861
277	CP176375	tetratricopeptide repeat protein CDS	375150	375557	+	0.183046	5.45958	0.20911	0.735861
602	CP176375	dltD CDS	793764	795032	+	0.186496	5.391	0.209231	0.735861
2091	CP176375	metal-dependent transcriptional regulator CDS	2805966	2806199	-	0.185372	5.36852	0.209705	0.735861
1116	CP176375	VOC family protein CDS	1518312	1518746	+	0.160863	6.14333	0.210056	0.735861
1532	CP176375	hflX CDS	2109863	2111092	-	-0.114936	6.69867	0.21031	0.735861
236	CP176375	hypothetical protein CDS	327805	328146	+	0.0709944	7.93523	0.210833	0.735861
767	CP176375	AI-2E family transporter CDS	1022450	1023568	+	0.138711	6.41862	0.210956	0.735861
372	CP176375	efp CDS	498697	499260	+	1.41151	0.354956	0.212002	0.735861
2044	CP176375	fss3 CDS	2748002	2751229	+	-0.0572992	9.76649	0.212074	0.735861
1107	CP176375	dihydroorotate oxidase CDS	1507496	1508440	-	0.304376	4.78758	0.212298	0.735861
775	CP176375	NAD(P)-dependent oxidoreductase CDS	1035392	1036279	+	0.0830672	7.91804	0.212894	0.735861
2042	CP176375	ATP-binding cassette domain-containing protein CDS	2745810	2746727	-	-0.0662851	8.18237	0.213001	0.735861
638	CP176375	cysteine-rich VLP domain-containing protein CDS	843691	844062	-	-0.490936	2.62282	0.213132	0.735861
1718	CP176375	ATP-binding cassette domain-containing protein CDS	2336338	2337714	-	0.0880169	7.59862	0.213208	0.735861
1744	CP176375	hypothetical protein CDS	2365116	2365361	+	0.164411	5.7675	0.213352	0.735861
432	CP176375	cysteine hydrolase family protein CDS	568959	569504	+	-0.156165	6.00491	0.213584	0.735861
1520	CP176375	redox-sensing transcriptional repressor Rex CDS	2095074	2095730	-	0.379471	3.04525	0.213781	0.735861
428	CP176375	amino acid permease CDS	563689	565065	+	-0.094247	7.21688	0.215164	0.739433
587	CP176375	DUF2512 family protein CDS	769192	769557	+	-0.0918416	7.6491	0.215588	0.739702
1592	CP176375	PTS mannose/fructose/sorbose/N-acetylgalactosamine transporter subunit IIC CDS	2188724	2189503	-	-0.251588	4.77122	0.216342	0.741103
103	CP176375	hypothetical protein CDS	166071	166367	-	0.134408	6.32187	0.218038	0.745717
2123	CP176375	FAD:protein FMN transferase CDS	2851586	2852689	+	-0.277171	4.19257	0.218708	0.746815
1973	CP176375	L-lactate dehydrogenase CDS	2644637	2645611	+	0.119596	6.50205	0.219112	0.747005
1311	CP176375	bsh CDS	1794978	1795952	-	-0.197233	5.16105	0.219743	0.747964
1810	CP176375	nrdE CDS	2418474	2420633	+	-0.0855059	7.35205	0.220363	0.748886
718	CP176375	hypothetical protein CDS	936228	936539	+	-0.244944	4.42122	0.222097	0.750825
1696	CP176375	tyrosine-type recombinase/integrase CDS	2314505	2315674	-	0.141263	6.2541	0.22227	0.750825
1320	CP176375	IS982-like element ISEfm1 family transposase CDS	1806303	1807211	+	0.104	7.31929	0.222286	0.750825
568	CP176375	ROK family protein CDS	746841	747719	+	-0.258567	4.47565	0.222337	0.750825
1098	CP176375	DUF1846 domain-containing protein CDS	1497196	1498704	+	0.056335	9.28972	0.223424	0.752133
378	CP176375	dapB CDS	505071	505787	+	-0.200217	5.53448	0.22486	0.752133
625	CP176375	hypothetical protein CDS	818043	819554	+	-0.0623087	8.7317	0.225144	0.752133
1932	CP176375	BglG family transcription antiterminator CDS	2573647	2575626	-	-0.0717093	8.10299	0.225872	0.752133
1207	CP176375	CsbD family protein CDS	1619443	1619775	-	0.226874	4.6198	0.226328	0.752133
214	CP176375	DUF1456 family protein CDS	304387	304896	+	0.196688	5.27363	0.226362	0.752133
500	CP176375	glycoside hydrolase family 1 protein CDS	660676	662119	+	-0.0729409	8.05649	0.226549	0.752133
1022	CP176375	class I SAM-dependent RNA methyltransferase CDS	1397659	1398825	+	0.107269	6.84055	0.226631	0.752133
91	CP176375	treR CDS	152688	153401	+	-0.176893	5.37066	0.226747	0.752133
223	CP176375	hypothetical protein CDS	313836	314150	+	-0.361396	3.20793	0.226871	0.752133
1630	CP176375	tRNA-Thr	2236017	2236089	-	-0.273699	4.6578	0.226918	0.752133
2034	CP176375	alpha-mannosidase CDS	2736864	2739467	-	-0.0731887	7.90091	0.22694	0.752133
1389	CP176375	hypothetical protein CDS	1895745	1896863	-	-0.130186	6.44677	0.227625	0.753237
514	CP176375	misc binding	679390	679628	+	-0.140988	6.01395	0.228475	0.753974
1837	CP176375	response regulator CDS	2445090	2445719	+	-0.110255	7.00091	0.228552	0.753974
969	CP176375	DUF441 domain-containing protein CDS	1320113	1320568	-	-0.180668	5.58218	0.229389	0.754809
1574	CP176375	helix-turn-helix domain-containing protein CDS	2164265	2165746	+	0.187347	5.2146	0.229635	0.754809
1686	CP176375	lysostaphin resistance A-like protein CDS	2303802	2304464	+	0.129375	6.2179	0.230508	0.754809
1820	CP176375	rplL CDS	2429937	2430305	-	-1.14282	0.354691	0.230593	0.754809
83	CP176375	formate/nitrite transporter family protein CDS	141152	142003	+	0.0640789	8.2572	0.231672	0.754809
962	CP176375	helix-hairpin-helix domain-containing protein CDS	1313302	1314030	+	0.180001	6.03659	0.231999	0.754809
1163	CP176375	uxuA CDS	1569067	1570152	-	0.0653863	8.81538	0.232759	0.754809
1952	CP176375	phage holin CDS	2604952	2605158	-	-0.30233	4.10277	0.233065	0.754809
251	CP176375	YrhK family protein CDS	344741	345061	-	0.0879782	7.17098	0.233442	0.754809
655	CP176375	DUF1304 domain-containing protein CDS	860347	860706	+	0.151655	6.0506	0.233873	0.754809
1192	CP176375	hypothetical protein CDS	1598265	1598525	+	0.103613	6.89062	0.234183	0.754809
1209	CP176375	Bax inhibitor-1/YccA family protein CDS	1624072	1624755	-	0.379335	3.64976	0.234829	0.754809
310	CP176375	glucose-6-phosphate 1-dehydrogenase family protein CDS	415802	416467	+	-0.160425	5.96224	0.234907	0.754809
1171	CP176375	alcohol dehydrogenase CDS	1574632	1574916	-	-0.944761	0.480091	0.235629	0.754809
1515	CP176375	ABC transporter CDS	2089163	2090743	-	0.223974	4.59378	0.236045	0.754809
376	CP176375	dapF CDS	503390	504190	+	0.293671	4.12458	0.236183	0.754809
9	CP176375	ZIP family metal transporter CDS	22577	23395	+	-0.077624	7.46483	0.23674	0.754809
865	CP176375	cation:proton antiporter CDS	1185743	1187815	+	0.100256	6.95311	0.236907	0.754809
2064	CP176375	glucosaminidase domain-containing protein CDS	2775562	2777013	-	-0.0555503	8.78887	0.236936	0.754809
1474	CP176375	ISL3 family transposase CDS	2030438	2031733	+	0.0666517	8.06184	0.236996	0.754809
1684	CP176375	groL CDS	2301617	2303242	-	0.089557	7.10707	0.237071	0.754809
659	CP176375	mannose/fructose/sorbose PTS transporter subunitIIB CDS	867862	868353	+	-0.146569	5.7658	0.237104	0.754809
1372	CP176375	hypothetical protein CDS	1868252	1869541	-	0.0732805	7.79752	0.237238	0.754809
627	CP176375	mobQ CDS	821444	823171	+	-0.111476	6.88243	0.237467	0.754809
968	CP176375	hypothetical protein CDS	1319374	1319643	-	1.12115	0.419034	0.237619	0.754809
990	CP176375	PD-(D/E)XK nuclease family protein CDS	1342354	1345881	+	-0.765823	1.41815	0.237989	0.754866
1500	CP176375	helix-turn-helix domain-containing protein CDS	2069018	2070577	-	0.132976	6.55366	0.238999	0.756949
1461	CP176375	F0F1 ATP synthase subunit epsilon CDS	2003114	2003536	-	-0.12966	6.12881	0.23973	0.758141
25	CP176375	tnpA CDS	40860	41264	+	0.10017	7.12181	0.240128	0.758281
465	CP176375	zinc-ribbon domain-containing protein CDS	613289	613651	+	0.0903599	7.09968	0.241406	0.761194
1270	CP176375	IS3 family transposase CDS	1728278	1729164	-	0.122952	6.18088	0.24255	0.76247
518	CP176375	M20 family metallopeptidase CDS	682326	683549	+	-0.0619908	8.37413	0.24258	0.76247
1143	CP176375	amaP CDS	1549109	1549675	-	0.295721	3.84465	0.242883	0.76247
2058	CP176375	lysozyme family protein CDS	2768983	2769987	+	-0.0625979	8.40466	0.243235	0.76247
340	CP176375	LysR family transcriptional regulator CDS	455213	456094	-	0.148636	6.39122	0.244149	0.763461
1179	CP176375	hypothetical protein CDS	1584263	1584619	-	0.140458	5.86197	0.244265	0.763461
1898	CP176375	dienelactone hydrolase family protein CDS	2526466	2527344	-	-0.0662045	8.78676	0.244965	0.764533
116	CP176375	IS3-like element ISEnfa3 family transposase CDS	183631	184072	-	-0.072883	7.6463	0.2473	0.769621
19	CP176375	DeoR/GlpR family DNA-binding transcription regulator CDS	32497	33282	-	0.217546	4.61675	0.247426	0.769621
1948	CP176375	DUF5960 family protein CDS	2601323	2601625	+	-0.203109	5.07638	0.247802	0.769621
826	CP176375	celB CDS	1122019	1123290	-	0.1281	6.21115	0.249178	0.769621
1786	CP176375	toxin PIN CDS	2395746	2395949	-	-0.171596	5.2931	0.249216	0.769621
573	CP176375	replication initiation factor domain-containing protein CDS	750226	751293	+	0.524389	2.51059	0.249308	0.769621
570	CP176375	hypothetical protein CDS	748046	748276	+	0.18057	5.7708	0.249365	0.769621
1386	CP176375	helicase C-terminal domain-containing protein CDS	1889812	1892601	-	0.135558	5.89036	0.250034	0.769621
1478	CP176375	yidA CDS	2035389	2036198	+	-0.143116	6.03554	0.250589	0.769621
374	CP176375	IS30 family transposase CDS	501043	502002	+	0.131636	6.34518	0.250659	0.769621
1321	CP176375	YxeA family protein CDS	1807260	1807646	+	0.0885264	7.18523	0.250801	0.769621
39	CP176375	cytidine deaminase CDS	59966	60364	+	0.397818	3.36378	0.251204	0.769621
396	CP176375	iron chelate uptake ABC transporter family permease subunit CDS	525829	526668	+	-0.117351	6.47137	0.252185	0.769621
805	CP176375	DeoR/GlpR family DNA-binding transcription regulator CDS	1102723	1103493	-	0.276766	3.82046	0.252279	0.769621
88	CP176375	mutL CDS	147702	149810	+	-0.150796	5.64627	0.252657	0.769621
1762	CP176375	hypothetical protein CDS	2375610	2376230	-	-0.243748	4.81493	0.252906	0.769621
1742	CP176375	SpaA isopeptide-forming pilin-related protein CDS	2360964	2363981	-	-0.0669445	8.04549	0.253221	0.769621
1891	CP176375	Cof-type HAD-IIB family hydrolase CDS	2513860	2514705	-	0.204591	5.07275	0.253577	0.769621
303	CP176375	HelD family protein CDS	407971	410106	+	-0.0638097	7.99416	0.254164	0.769621
878	CP176375	topA CDS	1200472	1202550	+	0.334666	3.44327	0.254197	0.769621
1670	CP176375	alpha-N-arabinofuranosidase CDS	2286052	2287563	-	0.0652342	7.94909	0.254347	0.769621
1707	CP176375	uxuA CDS	2325772	2326851	-	0.14609	5.69493	0.254839	0.769621
1325	CP176375	aroD CDS	1812710	1813468	-	0.437176	2.41916	0.254998	0.769621
1198	CP176375	nucleoside 2-deoxyribosyltransferase CDS	1605966	1606460	+	0.0866117	7.35958	0.255367	0.769621
1054	CP176375	trpX CDS	1439987	1441036	+	-0.436434	2.55286	0.255582	0.769621
660	CP176375	mannose/fructose/sorbose PTS transporter subunitIIB CDS	868456	869445	+	0.117286	6.50659	0.256661	0.771449
412	CP176375	hypothetical protein CDS	545143	545328	+	0.173889	5.45315	0.257239	0.771449
1435	CP176375	ABC transporter ATP-binding protein CDS	1958196	1959800	-	0.0977299	6.74936	0.257273	0.771449
1713	CP176375	hypothetical protein CDS	2333071	2333334	-	-1.2063	0.14313	0.25871	0.771449
693	CP176375	DUF771 domain-containing protein CDS	919890	920228	+	-1.19828	0.143245	0.258716	0.771449
162	CP176375	NAD(P)H-hydrate dehydratase CDS	250554	251399	-	-0.210727	5.03066	0.259431	0.771449
515	CP176375	methionine ABC transporter ATP-binding protein CDS	679684	680757	+	-0.0922325	6.92483	0.259959	0.771449
631	CP176375	MT-A70 family methyltransferase CDS	828856	829392	+	-0.258484	4.03391	0.260111	0.771449
770	CP176375	flagellar motor switch protein CDS	1027251	1027474	+	0.680047	1.45026	0.260257	0.771449
124	CP176375	cshA CDS	192523	194034	+	-3.61918	-0.645612	0.260389	0.771449
1239	CP176375	methionine synthase CDS	1663176	1663364	-	-3.61918	-0.645612	0.260391	0.771449
1965	CP176375	16S rRNA	2625499	2627058	-	-3.63814	-0.645329	0.260671	0.771449
1257	CP176375	rapZ CDS	1704739	1705623	-	3.78233	-0.645232	0.260873	0.771449
983	CP176375	hypothetical protein CDS	1334510	1334698	+	0.265246	4.09134	0.262657	0.77536
881	CP176375	hslV CDS	1206818	1207366	+	-0.186345	5.20822	0.26319	0.77536
588	CP176375	MFS transporter CDS	769705	770913	-	0.113796	6.40373	0.26376	0.77536
814	CP176375	hypothetical protein CDS	1110652	1110846	-	0.229902	4.78931	0.264298	0.77536
1940	CP176375	ABC transporter ATP-binding protein CDS	2585971	2587692	+	-0.0654493	7.84315	0.264301	0.77536
339	CP176375	ATP-binding protein CDS	453933	454976	+	-0.108756	6.77863	0.264369	0.77536
1882	CP176375	ade CDS	2501035	2502789	+	0.250911	4.2846	0.265677	0.778132
1754	CP176375	DUF5960 family protein CDS	2371591	2371896	+	-0.128018	6.16242	0.266699	0.780059
392	CP176375	AraC family ligand binding domain-containing protein CDS	520573	521478	+	-0.151187	5.61585	0.26824	0.783494
452	CP176375	methionine ABC transporter permease CDS	599453	600139	+	0.334448	3.4587	0.26874	0.783887
1509	CP176375	2-hydroxycarboxylate transporter family protein CDS	2082206	2083528	+	-0.0722776	7.55189	0.270278	0.787201
1615	CP176375	peptide ABC transporter substrate-binding protein CDS	2216016	2217677	-	-0.0777364	7.30454	0.270612	0.787201
1835	CP176375	ABC transporter ATP-binding protein CDS	2442965	2443897	-	-0.0656252	7.81463	0.271853	0.789737
1880	CP176375	comGB CDS	2498968	2500017	-	-0.0713166	7.63621	0.272247	0.789811
1161	CP176375	hypothetical protein CDS	1568005	1568154	+	0.0678785	7.71963	0.274364	0.794876
1497	CP176375	ABC transporter ATP-binding protein CDS	2065733	2066401	-	0.187827	4.92422	0.275356	0.795524
498	CP176375	licT CDS	657825	658676	+	-0.0857022	7.19778	0.275644	0.795524
2005	CP176375	glutamate-5-semialdehyde dehydrogenase CDS	2703924	2705171	+	0.089667	6.8833	0.275702	0.795524
1595	CP176375	sigma 54-interacting transcriptional regulator CDS	2190503	2193280	-	0.0540812	8.88583	0.27806	0.799619
1080	CP176375	sensor histidine kinase CDS	1474801	1476141	+	0.201857	4.46966	0.278333	0.799619
377	CP176375	dapA CDS	504193	505074	+	-0.159485	5.41609	0.278618	0.799619
1059	CP176375	VOC family protein CDS	1445278	1445688	+	0.0661373	7.97598	0.278715	0.799619
470	CP176375	hypothetical protein CDS	619031	619813	+	0.254167	4.364	0.279206	0.799619
1165	CP176375	hypothetical protein CDS	1570646	1570999	-	0.242665	4.10568	0.279935	0.799619
1097	CP176375	hypothetical protein CDS	1496846	1497037	-	-0.29988	3.43447	0.280683	0.799619
2088	CP176375	ABC transporter ATP-binding protein CDS	2803796	2804251	-	0.6111	1.62322	0.280854	0.799619
1388	CP176375	ISL3-like element ISEfa5 family transposase CDS	1893998	1895293	+	0.0979481	6.60626	0.280879	0.799619
1405	CP176375	glycosyltransferase family 32 protein CDS	1913534	1914253	-	0.143339	5.64621	0.281006	0.799619
892	CP176375	DUF2179 domain-containing protein CDS	1224844	1225386	-	-0.707161	1.28756	0.28123	0.799619
1267	CP176375	IS256-like element ISEf1 family transposase CDS	1724715	1725893	-	-0.0707581	7.43944	0.282404	0.801892
1643	CP176375	TrkH family potassium uptake protein CDS	2248036	2249436	+	0.0555209	8.41465	0.28382	0.804607
1626	CP176375	prolyl-tRNA synthetase associated domain-containing protein CDS	2230438	2230923	+	0.146911	5.54549	0.284366	0.804607
1489	CP176375	V-type ATP synthase subunit I CDS	2048381	2050384	-	1.10527	0.75323	0.284487	0.804607
1843	CP176375	mgtE CDS	2451877	2453238	-	-0.0814556	7.28135	0.286862	0.807554
1675	CP176375	alpha-N-arabinofuranosidase CDS	2291363	2292880	-	-0.333092	3.39425	0.286954	0.807554
200	CP176375	recombinase family protein CDS	290441	291814	+	-0.0597051	8.33524	0.286998	0.807554
931	CP176375	xanthine phosphoribosyltransferase CDS	1265232	1265813	+	0.329208	3.06537	0.287038	0.807554
480	CP176375	YdcP family protein CDS	635839	636225	+	-0.0789523	7.32039	0.287506	0.807809
1062	CP176375	type II toxin-antitoxin system death-on-curing family toxin CDS	1448938	1449336	+	0.406272	2.69025	0.287903	0.807865
359	CP176375	LytR/AlgR family response regulator transcription factor CDS	480640	481368	-	-0.0699492	7.69919	0.288343	0.80804
1689	CP176375	MBL fold metallo-hydrolase CDS	2306734	2307543	-	-0.137721	5.99848	0.28907	0.808198
1776	CP176375	minor capsid protein CDS	2388324	2389376	-	-0.079177	7.86738	0.289211	0.808198
1451	CP176375	phosphate ABC transporter substrate-binding protein PstS CDS	1984310	1985167	-	-1.11239	0.354391	0.290089	0.808198
1867	CP176375	prmA CDS	2487169	2488116	-	0.0933819	6.71322	0.290264	0.808198
79	CP176375	DUF2829 domain-containing protein CDS	137657	137878	+	-0.823711	1.02445	0.290328	0.808198
1417	CP176375	hypothetical protein CDS	1926869	1927648	-	-0.21545	4.63363	0.290804	0.808198
599	CP176375	ABC transporter permease CDS	788284	790326	+	0.0755415	7.78811	0.291042	0.808198
1904	CP176375	helix-turn-helix domain-containing protein CDS	2534640	2536838	-	-0.0602077	8.10661	0.291949	0.809666
737	CP176375	DUF5960 family protein CDS	954119	954421	-	0.0895249	6.76894	0.292506	0.810161
209	CP176375	PTS mannose/fructose/sorbose/N-acetylgalactosamine transporter subunit IIC CDS	300173	300961	+	0.151111	6.03352	0.293256	0.811027
1358	CP176375	cation-translocating P-type ATPase CDS	1853718	1856189	-	0.0754731	7.35453	0.293576	0.811027
1135	CP176375	1-deoxy-D-xylulose-5-phosphate synthase CDS	1539384	1541147	-	0.0373338	12.6405	0.293999	0.811149
520	CP176375	DUF305 domain-containing protein CDS	685874	686317	-	0.097674	6.66057	0.29468	0.811167
1172	CP176375	D-isomer specific 2-hydroxyacid dehydrogenase family protein CDS	1574913	1575914	-	0.126044	5.90543	0.294763	0.811167
1619	CP176375	hypothetical protein CDS	2220424	2220630	-	-0.251948	4.16	0.295837	0.813076
1215	CP176375	rhodanese-related sulfurtransferase CDS	1631408	1632349	-	0.257668	3.99371	0.297232	0.813117
764	CP176375	recX CDS	1019201	1019998	+	-0.280441	3.88208	0.297306	0.813117
1582	CP176375	CsbD family protein CDS	2175410	2175613	-	-0.104752	6.43244	0.297706	0.813117
1792	CP176375	phage/plasmid primase%2C P4 family CDS	2399046	2401382	-	0.073192	7.55743	0.299897	0.813117
614	CP176375	TnpV protein CDS	809707	810087	+	-0.1632	5.10886	0.300437	0.813117
689	CP176375	DUF4429 domain-containing protein CDS	917221	917682	-	0.100104	6.88311	0.300477	0.813117
499	CP176375	beta-glucoside-specific PTS transporter subunit IIABC CDS	658797	660662	+	-0.0608338	8.04247	0.300506	0.813117
2134	CP176375	DUF1129 domain-containing protein CDS	2874201	2874896	-	-0.106437	6.58923	0.300583	0.813117
686	CP176375	tyrosine-type recombinase/integrase CDS	914366	915505	-	0.147623	5.63299	0.301455	0.813117
449	CP176375	LysR family transcriptional regulator CDS	595106	595951	+	-0.0794667	7.66223	0.301727	0.813117
523	CP176375	2-dehydropantoate 2-reductase CDS	689190	690131	-	-0.0622018	7.93419	0.301959	0.813117
922	CP176375	D-alanyl-D-alanine carboxypeptidase family protein CDS	1256927	1257751	+	0.127146	6.02705	0.302331	0.813117
824	CP176375	ring-cleaving dioxygenase CDS	1119821	1120795	-	0.252874	3.9517	0.302417	0.813117
743	CP176375	hypothetical protein CDS	966858	968891	+	-0.367174	2.77707	0.302863	0.813117
258	CP176375	tdc CDS	351910	353745	+	-0.123456	5.90356	0.303716	0.813117
620	CP176375	single-stranded DNA-binding protein CDS	815191	815601	+	0.459677	2.28758	0.303891	0.813117
1526	CP176375	carbohydrate ABC transporter permease CDS	2103112	2104029	-	0.0986729	6.68636	0.304559	0.813117
50	CP176375	rpmB CDS	97135	97323	-	1.28246	0.287412	0.304958	0.813117
858	CP176375	tetratricopeptide repeat protein CDS	1178359	1179618	+	0.173641	4.90738	0.305241	0.813117
1875	CP176375	comGG CDS	2497210	2497569	-	-0.0818453	6.99863	0.305382	0.813117
1651	CP176375	manA CDS	2261700	2262650	-	-0.804966	0.752639	0.305595	0.813117
699	CP176375	hypothetical protein CDS	924331	924600	+	0.179207	4.78786	0.305652	0.813117
1734	CP176375	conjugal transfer protein CDS	2353304	2354302	-	-0.07034	7.321	0.306289	0.813117
390	CP176375	aldose epimerase family protein CDS	517897	518928	-	-0.0589138	8.41286	0.306302	0.813117
994	CP176375	amino acid ABC transporter permease CDS	1356800	1357447	+	0.110456	6.23713	0.306669	0.813117
985	CP176375	hypothetical protein CDS	1335820	1336248	-	0.127382	6.03243	0.307102	0.813117
1706	CP176375	uxaC CDS	2324271	2325698	-	0.110205	6.45824	0.307521	0.813117
883	CP176375	codY CDS	1208798	1209589	+	-0.659439	1.84832	0.30765	0.813117
872	CP176375	YpmS family protein CDS	1194119	1194832	+	1.61943	-0.104577	0.30776	0.813117
56	CP176375	oligopeptide ABC transporter substrate-binding protein CDS	107402	109183	+	0.0743346	7.22338	0.307775	0.813117
1995	CP176375	yfmH CDS	2689191	2690477	-	0.049862	8.53081	0.307816	0.813117
147	CP176375	rhaD CDS	229042	229887	+	0.115506	6.09118	0.30834	0.813117
1543	CP176375	redox-sensing transcriptional repressor Rex CDS	2127605	2128252	-	-1.32262	-0.104873	0.308384	0.813117
457	CP176375	sufB CDS	604974	606365	+	-0.171227	5.00825	0.309024	0.813801
322	CP176375	pgmB CDS	431679	432344	-	-0.386392	2.59571	0.309491	0.814031
1419	CP176375	diacylglycerol kinase family protein CDS	1933283	1933678	-	0.324183	2.9932	0.309928	0.81418
1628	CP176375	pentapeptide repeat-containing protein CDS	2234505	2235137	+	0.212738	4.15798	0.310312	0.814189
1599	CP176375	mgsA CDS	2198854	2199276	-	-0.192288	4.45304	0.311558	0.815467
1841	CP176375	methyltransferase domain-containing protein CDS	2450199	2451065	-	-0.0527744	8.81921	0.311955	0.815467
1274	CP176375	iron chaperone CDS	1732097	1732465	+	0.0768204	7.28501	0.312014	0.815467
1774	CP176375	DUF4355 domain-containing protein CDS	2387255	2387878	-	0.0927862	6.66501	0.312659	0.815467
1473	CP176375	RNA polymerase sigma factor CDS	2029687	2030193	-	-0.102369	6.79104	0.312704	0.815467
935	CP176375	purB CDS	1269034	1270329	+	0.265408	3.7789	0.313934	0.817679
1285	CP176375	rseP CDS	1756464	1757732	-	0.250287	3.58229	0.315633	0.821105
189	CP176375	PTS system mannose/fructose/sorbose family transporter subunit IID CDS	278967	279797	+	-0.0921641	7.11889	0.317511	0.824989
1691	CP176375	YycH family regulatory protein CDS	2308468	2309784	-	-0.133241	5.60189	0.318953	0.826656
419	CP176375	YesL family protein CDS	550883	551500	+	0.211582	4.48574	0.319185	0.826656
1151	CP176375	SDR family oxidoreductase CDS	1558317	1559210	-	-0.13416	6.08133	0.319311	0.826656
1409	CP176375	glycosyltransferase family 4 protein CDS	1918124	1919191	-	0.416698	2.37065	0.320185	0.827392
371	CP176375	PLP-dependent cysteine synthase family protein CDS	497352	498269	-	-0.142483	5.63668	0.320487	0.827392
1660	CP176375	lactonase family protein CDS	2272841	2273863	+	0.11863	5.91235	0.321419	0.827392
1808	CP176375	feoB CDS	2415088	2417220	-	-0.0511906	9.07928	0.321537	0.827392
1158	CP176375	hypothetical protein CDS	1564720	1565043	+	0.205615	4.5189	0.321666	0.827392
421	CP176375	SpaA isopeptide-forming pilin-related protein CDS	552318	556826	+	-0.0376802	10.0147	0.322571	0.827392
869	CP176375	hemolysin III family protein CDS	1191435	1192088	-	0.0829686	7.30396	0.322664	0.827392
1869	CP176375	DNA-3-methyladenine glycosylase CDS	2488583	2489254	-	0.129091	5.75775	0.322687	0.827392
2065	CP176375	FAD/NAD(P)-binding oxidoreductase CDS	2777125	2778468	-	0.0470975	9.0886	0.323299	0.827969
797	CP176375	carbohydrate deacetylase CDS	1092935	1093699	+	-0.857894	0.595771	0.324365	0.828322
1611	CP176375	ABC transporter ATP-binding protein CDS	2212454	2213524	-	-0.0963615	6.52149	0.324555	0.828322
237	CP176375	IS256-like element ISEf1 family transposase CDS	328185	329363	-	0.0976308	7.15597	0.324597	0.828322
1622	CP176375	glycoside hydrolase family 1 protein CDS	2226075	2227511	-	-0.114092	6.01768	0.325518	0.829684
1242	CP176375	rlmD CDS	1665457	1666830	-	0.144417	5.48111	0.326272	0.830618
1065	CP176375	MFS transporter CDS	1452266	1453480	+	0.0657448	7.43747	0.326893	0.831209
82	CP176375	biotin transporter BioY CDS	139600	140139	-	0.186823	4.55773	0.327679	0.83222
976	CP176375	GNAT family N-acetyltransferase CDS	1330220	1330720	-	0.160651	5.69753	0.328603	0.833576
347	CP176375	FtsX-like permease family protein CDS	461763	463565	+	-0.0413567	9.39841	0.329508	0.833935
2056	CP176375	ATP-binding protein CDS	2765917	2766858	+	0.169207	5.06934	0.329831	0.833935
309	CP176375	dhaL CDS	415050	415655	+	-0.159203	5.63729	0.330091	0.833935
1291	CP176375	Crp/Fnr family transcriptional regulator CDS	1772122	1772823	+	1.12011	0.418825	0.330302	0.833935
1613	CP176375	opp3b CDS	2214574	2215515	-	0.0707115	7.4315	0.331402	0.834108
533	CP176375	pcp CDS	704680	705324	+	-0.0783682	7.02892	0.331507	0.834108
2087	CP176375	ATP-binding cassette domain-containing protein CDS	2802827	2803405	-	0.160625	4.95148	0.331539	0.834108
1645	CP176375	PTS mannitol-specific transporter subunit IIBC CDS	2253380	2255146	-	-0.0876837	6.89449	0.332032	0.834367
594	CP176375	rsmI CDS	781939	782811	+	-0.0947313	6.97796	0.33345	0.835188
311	CP176375	Crp/Fnr family transcriptional regulator CDS	416750	417409	+	-0.167483	5.03381	0.333753	0.835188
940	CP176375	purF CDS	1275005	1276444	+	-0.0903766	6.67438	0.334139	0.835188
1194	CP176375	IS30 family transposase CDS	1600513	1601466	-	0.106369	6.42153	0.334232	0.835188
2140	CP176375	YidC/Oxa1 family membrane protein insertase CDS	2883849	2884667	-	0.324331	2.82605	0.334369	0.835188
652	CP176375	excisionase CDS	857110	857310	+	-0.15471	5.24417	0.334699	0.835188
26	CP176375	tnpB CDS	41281	42429	+	-0.0565014	8.12532	0.335672	0.835936
286	CP176375	glycoside hydrolase family 1 protein CDS	384607	386103	+	-0.0496362	8.3792	0.3362	0.835936
991	CP176375	winged helix-turn-helix transcriptional regulator CDS	1349669	1350010	+	0.402548	2.40353	0.336985	0.835936
1045	CP176375	dihydroorotate dehydrogenase electron transfer subunit CDS	1428603	1429379	+	-0.0826233	7.06259	0.337326	0.835936
1950	CP176375	tRNA-Ile	2603660	2603733	-	-0.204665	4.12828	0.33752	0.835936
1566	CP176375	phosphatidylglycerophosphatase A CDS	2155622	2156131	+	-0.155127	5.26626	0.337682	0.835936
1966	CP176375	ISL3-like element ISEfa5 family transposase CDS	2627856	2629151	+	-0.0700409	7.26233	0.338015	0.835936
98	CP176375	TMEM175 family protein CDS	160923	161513	+	0.149922	5.47056	0.338123	0.835936
1588	CP176375	NAD(P)H-dependent glycerol-3-phosphate dehydrogenase CDS	2184181	2185200	-	0.0874144	6.59264	0.339367	0.836436
192	CP176375	IS30 family transposase CDS	281462	282421	+	-0.0589883	7.71908	0.339428	0.836436
95	CP176375	hypothetical protein CDS	156968	157342	+	-0.259964	3.65041	0.339606	0.836436
1142	CP176375	DUF2273 domain-containing protein CDS	1548908	1549096	-	0.104983	6.46571	0.340132	0.836436
1692	CP176375	walK CDS	2309781	2311616	-	-0.065782	7.37569	0.340484	0.836436
466	CP176375	hypothetical protein CDS	613697	614023	+	-0.108009	6.51171	0.340747	0.836436
96	CP176375	IS256-like element ISEf1 family transposase CDS	157772	158950	+	-0.0652307	7.4507	0.341232	0.836436
1967	CP176375	dusB CDS	2630868	2631872	-	0.133648	6.08922	0.342197	0.836436
1258	CP176375	uvrA CDS	1708021	1710837	-	0.0639534	7.55154	0.342277	0.836436
1644	CP176375	mannitol-1-phosphate 5-dehydrogenase CDS	2251764	2252915	-	-0.0840208	6.85366	0.342545	0.836436
1767	CP176375	gpG CDS	2383671	2384012	-	-0.0896896	6.70908	0.342662	0.836436
1467	CP176375	ECF transporter S component CDS	2016586	2017161	+	-0.0707308	7.21999	0.343259	0.836436
1514	CP176375	threonine/serine exporter family protein CDS	2087665	2088417	+	-0.0767693	7.3425	0.343404	0.836436
1984	CP176375	YicC/YloC family endoribonuclease CDS	2666261	2667151	-	-0.293435	3.36136	0.343884	0.836653
1534	CP176375	glycerophosphodiester phosphodiesterase CDS	2112015	2112752	-	-0.163547	5.19521	0.345478	0.839577
656	CP176375	SulP family inorganic anion transporter CDS	860829	862460	+	0.0760835	7.2145	0.346174	0.840178
791	CP176375	LysR substrate-binding domain-containing protein CDS	1075542	1076444	-	0.138798	5.64691	0.34651	0.840178
194	CP176375	Mor transcription activator family protein CDS	284043	284336	+	0.0748724	7.08373	0.347417	0.841426
1493	CP176375	uvrC CDS	2056447	2058225	-	-0.0768531	6.99965	0.348457	0.842056
8	CP176375	spxB CDS	20682	22412	-	0.0907162	6.78617	0.348522	0.842056
2092	CP176375	metal ABC transporter substrate-binding lipoprotein CDS	2806214	2807164	-	0.185758	4.4313	0.349215	0.842056
1583	CP176375	iadA CDS	2175724	2176908	-	0.193769	4.67311	0.34928	0.842056
1607	CP176375	hypothetical protein CDS	2209008	2209286	+	-0.0720657	7.69114	0.349644	0.842056
1245	CP176375	DeoR/GlpR family DNA-binding transcription regulator CDS	1680288	1681040	-	-0.363789	2.47962	0.350993	0.844355
2039	CP176375	sensor histidine kinase CDS	2743465	2744361	-	-0.162019	5.16242	0.3523	0.846547
1806	CP176375	glycine betaine/L-proline ABC transporter ATP-binding protein CDS	2412834	2414027	-	-0.0471846	8.49848	0.352715	0.846595
1587	CP176375	IS110 family transposase CDS	2182765	2184015	+	-0.0990557	6.33238	0.353272	0.846747
1672	CP176375	carbohydrate ABC transporter permease CDS	2288154	2289017	-	0.0637099	7.8798	0.353783	0.846747
1498	CP176375	ABC transporter permease CDS	2066416	2067486	-	-0.103716	6.29135	0.353965	0.846747
1998	CP176375	GNAT family N-acetyltransferase CDS	2692510	2692956	-	-0.214822	4.2827	0.355006	0.84829
27	CP176375	Rep protein CDS	42566	43360	-	0.0478761	8.83233	0.355427	0.848349
290	CP176375	MarR family winged helix-turn-helix transcriptional regulator CDS	391919	392353	+	-0.0955284	6.50664	0.357088	0.850983
1975	CP176375	YebC/PmpR family DNA-binding transcriptional regulator CDS	2647259	2647981	-	0.166854	5.12459	0.357325	0.850983
1840	CP176375	trmL CDS	2449475	2449978	-	0.149515	5.2056	0.358339	0.851897
1721	CP176375	hypothetical protein CDS	2340198	2340380	-	-0.81175	0.595416	0.358743	0.851897
916	CP176375	NfeD family protein CDS	1251150	1251674	+	-0.197144	4.3587	0.35912	0.851897
380	CP176375	aspartate-semialdehyde dehydrogenase CDS	506504	507505	+	-0.0531006	8.89496	0.359301	0.851897
955	CP176375	typA CDS	1300151	1301980	+	0.215234	3.86113	0.359905	0.852178
4	CP176375	adenylosuccinate synthase CDS	15033	16325	+	-0.0409365	9.19137	0.360689	0.852178
496	CP176375	tyrosine-type recombinase/integrase CDS	654959	656176	+	-0.0469715	8.30093	0.360934	0.852178
493	CP176375	helix-turn-helix domain-containing protein CDS	652706	653059	-	-0.141872	5.43995	0.361011	0.852178
1047	CP176375	pyrF CDS	1430305	1431021	+	0.167907	4.94145	0.361707	0.852879
1353	CP176375	DUF2087 domain-containing protein CDS	1842776	1843069	-	0.493709	1.75402	0.362329	0.853405
622	CP176375	GNAT family N-acetyltransferase CDS	816301	816822	+	0.174278	4.63803	0.363014	0.854081
1918	CP176375	GntR family transcriptional regulator CDS	2554904	2555950	+	0.232934	3.67038	0.363644	0.854623
712	CP176375	P27 family phage terminase small subunit CDS	930353	930667	+	0.127807	5.51696	0.364452	0.855583
628	CP176375	AAA family ATPase CDS	823210	825117	+	0.506365	1.5673	0.365253	0.856208
1034	CP176375	formate--tetrahydrofolate ligase CDS	1415704	1417374	+	0.104608	6.06356	0.365817	0.856208
169	CP176375	S1C family serine protease CDS	257621	258910	-	0.100853	6.69351	0.366216	0.856208
1741	CP176375	glucosaminidase domain-containing protein CDS	2359437	2360900	-	0.0458968	9.1709	0.366593	0.856208
1902	CP176375	ABC transporter permease CDS	2532036	2533010	-	0.0940761	6.20182	0.367192	0.856208
905	CP176375	hypothetical protein CDS	1239683	1239973	+	0.21479	4.10581	0.368506	0.856208
649	CP176375	IS3-like element ISEnfa3 family transposase CDS	855265	855706	-	-0.0728337	7.08766	0.368884	0.856208
1178	CP176375	hypothetical protein CDS	1584186	1584260	-	-0.331595	2.8717	0.368921	0.856208
1423	CP176375	ISL3-like element ISEfa5 family transposase CDS	1939622	1940917	+	-0.0722077	7.10651	0.369228	0.856208
1128	CP176375	penicillin-binding transpeptidase domain-containing protein CDS	1532452	1534491	-	1.29989	0.0653454	0.369712	0.856208
972	CP176375	MBL fold metallo-hydrolase CDS	1324583	1325209	-	-0.332304	2.78948	0.370279	0.856208
18	CP176375	HAD family hydrolase CDS	31802	32494	-	0.0720717	7.01278	0.370305	0.856208
1733	CP176375	hypothetical protein CDS	2352996	2353280	-	-0.0965511	6.17905	0.370536	0.856208
69	CP176375	lectin-like domain-containing protein CDS	126373	128400	+	-0.0534082	7.97505	0.371091	0.856208
996	CP176375	rph CDS	1359105	1360460	+	-0.296937	3.31372	0.371714	0.856208
444	CP176375	DNA topoisomerase III CDS	588485	590557	+	-0.108177	5.96192	0.372265	0.856208
393	CP176375	LysM peptidoglycan-binding domain-containing protein CDS	522527	523423	+	-0.546844	1.3867	0.37249	0.856208
952	CP176375	guaC CDS	1290476	1291453	+	0.147054	5.36726	0.372578	0.856208
1923	CP176375	ABC transporter substrate-binding protein CDS	2562702	2564159	-	0.0649834	7.26371	0.372656	0.856208
2032	CP176375	ABC transporter ATP-binding protein CDS	2733847	2734782	-	-0.0796284	7.29691	0.372716	0.856208
238	CP176375	hypothetical protein CDS	329433	330839	+	0.0468606	8.36846	0.373337	0.856358
1340	CP176375	DUF624 domain-containing protein CDS	1829062	1829724	-	0.0637113	7.34115	0.373582	0.856358
704	CP176375	DUF1642 domain-containing protein CDS	926498	927055	+	-0.601586	1.32154	0.374393	0.8573
626	CP176375	DUF3990 domain-containing protein CDS	820094	820660	+	0.330445	3.60417	0.376468	0.860383
1126	CP176375	HdeD family acid-resistance protein CDS	1530508	1531038	+	1.10757	0.418709	0.376585	0.860383
1549	CP176375	DUF72 domain-containing protein CDS	2134738	2135571	-	-0.0446319	8.47653	0.377002	0.860383
746	CP176375	ISL3 family transposase CDS	995131	996426	-	-0.0519037	8.00478	0.377745	0.860383
2048	CP176375	hypothetical protein CDS	2755928	2756218	+	-0.464067	1.96053	0.377913	0.860383
569	CP176375	accessory gene regulator B family protein CDS	747865	748062	+	-0.107062	5.86302	0.378172	0.860383
586	CP176375	DeoR/GlpR family DNA-binding transcription regulator CDS	768272	769045	+	0.121112	5.47518	0.378768	0.860383
1463	CP176375	alpha/beta hydrolase CDS	2012753	2013508	-	0.126768	5.67436	0.378954	0.860383
398	CP176375	hypothetical protein CDS	527760	528512	+	-0.235485	3.81917	0.38151	0.861321
1189	CP176375	BglG family transcription antiterminator CDS	1593509	1595377	-	0.179141	4.35502	0.381966	0.861321
448	CP176375	TDT family transporter CDS	593907	594872	-	-0.0642277	7.23967	0.382162	0.861321
1988	CP176375	thiT CDS	2670180	2670749	-	0.0840858	6.56659	0.382354	0.861321
47	CP176375	recombinase family protein CDS	69355	69936	-	-0.191286	4.3331	0.382416	0.861321
329	CP176375	PadR family transcriptional regulator CDS	443239	443790	+	0.168596	4.89415	0.382861	0.861321
719	CP176375	phage head closure protein CDS	936529	936882	+	0.186401	4.23489	0.383738	0.861321
1025	CP176375	glycine C-acetyltransferase CDS	1401776	1402966	+	0.0687445	7.04886	0.383869	0.861321
2022	CP176375	GyrI-like domain-containing protein CDS	2721648	2722130	-	0.125662	5.70521	0.384778	0.861321
1866	CP176375	16S rRNA (uracil(1498)-N(3))-methyltransferase CDS	2486404	2487168	-	0.0716168	6.96355	0.384821	0.861321
947	CP176375	sensor histidine kinase CDS	1283643	1285094	-	0.0373119	9.32081	0.385274	0.861321
59	CP176375	gshAB CDS	115832	118099	+	-0.0785083	6.74328	0.385675	0.861321
1185	CP176375	IS110 family transposase CDS	1590078	1591328	+	-0.103515	6.18482	0.385749	0.861321
977	CP176375	LysM peptidoglycan-binding domain-containing protein CDS	1331655	1332293	-	-0.200923	4.50798	0.386608	0.861321
702	CP176375	DUF1140 family protein CDS	925524	925880	+	0.255561	3.24398	0.386814	0.861321
802	CP176375	diacylglycerol kinase CDS	1098561	1098821	+	0.474581	1.89574	0.386946	0.861321
1625	CP176375	misc binding	2230003	2230348	-	-0.118191	6.28834	0.387811	0.861321
1804	CP176375	class II bacteriocin CDS	2410523	2410720	-	0.269423	4.12792	0.388767	0.861321
65	CP176375	phenylalanyl-tRNA synthetase subunit alpha CDS	123064	123360	-	-0.138393	5.06033	0.38881	0.861321
2063	CP176375	AP2 domain-containing protein CDS	2774581	2775213	-	0.111603	5.73899	0.389037	0.861321
637	CP176375	helix-turn-helix domain-containing protein CDS	843272	843508	-	0.125118	5.46425	0.389253	0.861321
1056	CP176375	ABC transporter ATP-binding protein CDS	1441917	1442687	+	0.132311	5.19655	0.389382	0.861321
1225	CP176375	carbohydrate ABC transporter permease CDS	1642223	1643092	-	-0.710991	0.702235	0.38968	0.861321
105	CP176375	chorismate mutase CDS	167261	168103	+	0.111612	6.05637	0.389943	0.861321
1616	CP176375	ribonuclease P protein component CDS	2217856	2217975	+	0.318278	3.6726	0.389971	0.861321
1610	CP176375	ABC transporter ATP-binding protein CDS	2211511	2212464	-	-0.0610734	7.50121	0.390358	0.861321
414	CP176375	transposase CDS	546218	546467	+	-0.0930024	6.37904	0.390444	0.861321
1433	CP176375	tnpB CDS	1956473	1957621	-	0.060583	7.61835	0.390959	0.861321
1695	CP176375	DUF1836 domain-containing protein CDS	2313362	2313931	-	-0.0553331	7.69021	0.391417	0.861321
1717	CP176375	radical SAM protein CDS	2335317	2336345	-	0.0530665	7.82026	0.391693	0.861321
1446	CP176375	YibE/F family protein CDS	1978837	1979855	-	0.0476135	8.18962	0.39204	0.861321
175	CP176375	IS256 family transposase CDS	265269	265472	-	0.100479	5.92161	0.392797	0.861321
1109	CP176375	class I SAM-dependent methyltransferase CDS	1509401	1510567	-	0.0886185	6.40434	0.392827	0.861321
1081	CP176375	DUF2382 domain-containing protein CDS	1476290	1477276	-	0.0289284	10.8022	0.393046	0.861321
1567	CP176375	TIGR01906 family membrane protein CDS	2156161	2156820	-	-0.170688	4.91701	0.3944	0.863405
550	CP176375	hypothetical protein CDS	725576	726382	-	0.0633764	7.31382	0.395237	0.864144
6	CP176375	ABC-F family ATP-binding cassette domain-containing protein CDS	18104	19726	-	0.308948	2.85014	0.395545	0.864144
1460	CP176375	GNAT family N-acetyltransferase CDS	1999866	2000333	-	0.17417	4.49536	0.396613	0.865595
1465	CP176375	alpha/beta hydrolase CDS	2014356	2015324	-	0.106111	5.73542	0.397625	0.866445
1894	CP176375	MFS transporter CDS	2521909	2523327	-	-0.0615445	7.30648	0.398063	0.866445
1094	CP176375	DUF4430 domain-containing protein CDS	1493621	1494013	-	-0.044121	8.85763	0.39849	0.866445
1917	CP176375	glycoside hydrolase family 125 protein CDS	2553465	2554754	-	0.0753261	6.77708	0.398671	0.866445
666	CP176375	polyprenyl synthetase family protein CDS	876926	877816	+	-0.207691	4.46896	0.399026	0.866445
1667	CP176375	sugar porter family MFS transporter CDS	2282264	2283664	+	0.0605612	7.41542	0.399623	0.866862
1568	CP176375	TIGR01457 family HAD-type hydrolase CDS	2156822	2157586	-	-0.238772	4.30375	0.401632	0.868293
301	CP176375	rhodanese-like domain-containing protein CDS	405917	406231	+	-0.126702	5.81856	0.40179	0.868293
915	CP176375	histidine kinase CDS	1250103	1250852	-	0.101013	6.10513	0.402063	0.868293
1845	CP176375	NAD kinase CDS	2454157	2454954	-	-0.129488	5.40079	0.402105	0.868293
1911	CP176375	ABC transporter ATP-binding protein CDS	2544159	2545913	+	-0.0847766	6.34226	0.40231	0.868293
1979	CP176375	Stp1/IreP family PP2C-type Ser/Thr phosphatase CDS	2658339	2659079	-	-0.440422	2.00274	0.403222	0.868642
431	CP176375	macP CDS	567952	568236	+	-0.160734	5.79356	0.403823	0.868642
461	CP176375	helix-turn-helix domain-containing protein CDS	610129	610404	+	0.162936	4.96275	0.40433	0.868642
1916	CP176375	alpha-mannosidase CDS	2550750	2553452	-	-0.104275	6.068	0.404347	0.868642
1584	CP176375	yfcC CDS	2177065	2178804	-	0.0496107	8.0317	0.404501	0.868642
1488	CP176375	V-type ATPase subunit CDS	2046286	2047272	-	-0.343479	2.35464	0.405272	0.869178
744	CP176375	EpaQ family protein CDS	968935	970215	+	0.0750607	6.70293	0.405562	0.869178
1893	CP176375	glycoside hydrolase family 28 protein CDS	2520587	2521897	-	-0.0527237	8.06597	0.407022	0.869405
1464	CP176375	GNAT family N-acetyltransferase CDS	2013965	2014243	-	0.968199	0.539399	0.407615	0.869405
358	CP176375	zinc ABC transporter substrate-binding protein AdcA CDS	479048	480571	+	-0.0380716	8.94947	0.407998	0.869405
1951	CP176375	N-acetylmuramoyl-L-alanine amidase CDS	2603922	2604941	-	0.143445	4.86663	0.408069	0.869405
1087	CP176375	TIGR01440 family protein CDS	1483168	1483713	+	0.186898	4.4129	0.408149	0.869405
388	CP176375	Y-family DNA polymerase CDS	515165	516547	-	-0.0430469	9.38265	0.408163	0.869405
2124	CP176375	menA CDS	2852702	2853655	+	-0.0929329	6.30086	0.40851	0.869405
118	CP176375	TVP38/TMEM64 family protein CDS	184171	184773	+	-0.0865007	6.4675	0.409368	0.870173
1145	CP176375	tnpA CDS	1551275	1551679	-	0.0692339	7.20864	0.409684	0.870173
920	CP176375	Gfo/Idh/MocA family protein CDS	1255244	1256200	-	0.0937234	6.31497	0.412928	0.875694
68	CP176375	WxL domain-containing protein CDS	125500	126228	+	-0.0458316	8.09887	0.413102	0.875694
2017	CP176375	LysR family transcriptional regulator CDS	2715571	2716443	+	-0.0671602	7.45657	0.413813	0.876334
1154	CP176375	glycosyltransferase family 8 protein CDS	1560643	1561545	-	-0.103135	5.81429	0.414434	0.876735
1915	CP176375	ROK family protein CDS	2549908	2550765	-	0.062386	7.04581	0.415067	0.876735
474	CP176375	IS1182-like element ISEfa7 family transposase CDS	626986	628449	-	0.232696	4.21898	0.415231	0.876735
1273	CP176375	YbaK/EbsC family protein CDS	1731465	1731947	-	-0.260417	3.10493	0.416916	0.878084
870	CP176375	DegV family protein CDS	1192220	1193062	+	-0.0454754	8.46026	0.417308	0.878084
1086	CP176375	ECF transporter S component CDS	1482660	1483145	+	0.107235	5.6111	0.417564	0.878084
24	CP176375	DUF3173 domain-containing protein CDS	40380	40574	-	0.186715	4.88513	0.417671	0.878084
1378	CP176375	topology modulation family protein CDS	1879324	1879822	-	0.482123	1.62326	0.41792	0.878084
1120	CP176375	uxuA CDS	1524091	1525173	-	0.112331	5.80607	0.418548	0.878539
2012	CP176375	nitroreductase family protein CDS	2711007	2711636	-	-0.125253	5.12091	0.419633	0.879035
182	CP176375	IbrB-like domain-containing protein CDS	272309	272902	+	0.226041	4.15009	0.419869	0.879035
364	CP176375	ATP-dependent helicase CDS	485868	488054	+	0.0463284	8.23783	0.420015	0.879035
1766	CP176375	tape measure protein CDS	2380640	2383429	-	-0.0410608	8.33844	0.421523	0.880634
482	CP176375	mobT CDS	637817	639022	+	-0.12202	5.55364	0.421614	0.880634
1170	CP176375	iron-containing alcohol dehydrogenase family protein CDS	1573802	1574599	-	0.0998085	5.97324	0.422251	0.880634
429	CP176375	toxic anion resistance protein CDS	565166	566362	-	-0.0723828	7.03087	0.422425	0.880634
745	CP176375	serine hydrolase domain-containing protein CDS	976584	977567	-	0.0566571	7.35084	0.423692	0.881241
567	CP176375	glycoside hydrolase family 172 protein CDS	745684	746802	+	0.288562	2.53941	0.42453	0.881241
140	CP176375	TRAP transporter small permease CDS	221478	221957	+	-0.0846701	6.24514	0.424946	0.881241
1992	CP176375	ispE CDS	2677532	2678383	-	-0.116798	6.07853	0.425311	0.881241
839	CP176375	tuf CDS	1143105	1144292	+	0.242161	3.5313	0.42578	0.881241
2073	CP176375	ISL3 family transposase CDS	2789740	2791080	+	-0.0651179	6.89926	0.4258	0.881241
437	CP176375	efmA CDS	579637	580923	+	-0.100348	6.29591	0.426058	0.881241
491	CP176375	lysozyme family protein CDS	650427	651428	+	-0.0716074	6.68478	0.426418	0.881241
1934	CP176375	antibiotic biosynthesis monooxygenase family protein CDS	2576129	2576422	+	0.161917	4.33022	0.426783	0.881241
1090	CP176375	DUF6530 family protein CDS	1487819	1488298	-	0.554717	1.14324	0.427209	0.881241
1314	CP176375	carboxymuconolactone decarboxylase family protein CDS	1799499	1799843	-	0.146645	4.90821	0.427243	0.881241
913	CP176375	response regulator CDS	1248642	1249358	-	0.481909	1.56825	0.428089	0.881471
326	CP176375	hypothetical protein CDS	438295	439995	-	-0.0442842	8.0859	0.429131	0.881471
176	CP176375	hypothetical protein CDS	265438	265635	+	0.206304	3.82614	0.429579	0.881471
1074	CP176375	SpaH/EbpB family LPXTG-anchored major pilin CDS	1464946	1466367	-	0.133668	4.94893	0.429973	0.881471
1960	CP176375	ABC transporter ATP-binding protein CDS	2613200	2614912	-	-0.0905	7.05599	0.430241	0.881471
1427	CP176375	6-phospho-beta-glucosidase CDS	1948285	1949718	-	-0.0860624	6.27647	0.430275	0.881471
1199	CP176375	hypothetical protein CDS	1606438	1607124	+	-0.219279	3.42675	0.430318	0.881471
1732	CP176375	TcpE family conjugal transfer membrane protein CDS	2352517	2352915	-	-0.0582073	7.49266	0.430649	0.881471
210	CP176375	PTS system mannose/fructose/sorbose family transporter subunit IID CDS	300963	301760	+	0.0907992	6.23556	0.431968	0.882702
170	CP176375	PD-(D/E)XK nuclease family protein CDS	260142	260570	+	0.0843954	6.55589	0.432397	0.882702
443	CP176375	DUF1033 family protein CDS	588175	588552	+	0.520937	1.21696	0.432487	0.882702
788	CP176375	NCS2 family permease CDS	1065925	1067361	+	-0.266124	2.83766	0.434005	0.88361
218	CP176375	DUF998 domain-containing protein CDS	308366	309001	+	0.0288137	10.2215	0.434365	0.88361
1996	CP176375	yfmF CDS	2690470	2691738	-	-0.0820805	6.50569	0.434739	0.88361
1775	CP176375	hypothetical protein CDS	2388005	2388322	-	0.212952	3.34676	0.434811	0.88361
698	CP176375	helix-turn-helix domain-containing protein CDS	923570	924319	+	-0.185129	4.08396	0.435161	0.88361
851	CP176375	thioesterase CDS	1168697	1169434	+	0.0561467	7.2526	0.435408	0.88361
640	CP176375	plasmid mobilization protein CDS	845348	845677	-	0.0543988	7.64215	0.436272	0.883717
164	CP176375	PepSY domain-containing protein CDS	254193	254543	-	-0.287813	2.98163	0.436544	0.883717
230	CP176375	LTA synthase family protein CDS	319696	321531	-	0.0696768	6.87813	0.437252	0.883717
71	CP176375	helix-turn-helix domain-containing protein CDS	129912	130370	+	0.0966197	6.16732	0.437274	0.883717
114	CP176375	YjjG family noncanonical pyrimidine nucleotidase CDS	180840	181535	+	0.141114	4.8416	0.437776	0.883717
1288	CP176375	arcC CDS	1768260	1769207	-	0.243532	3.14326	0.438363	0.883717
1649	CP176375	BglG family transcription antiterminator CDS	2257868	2259901	-	-0.0505742	7.49689	0.43913	0.883717
2024	CP176375	SWIM zinc finger domain-containing protein CDS	2723691	2724566	+	0.101201	5.96187	0.43935	0.883717
1247	CP176375	hypothetical protein CDS	1681419	1682747	-	0.084692	6.15568	0.439766	0.883717
1475	CP176375	DUF1934 domain-containing protein CDS	2032589	2033026	-	0.154176	4.79888	0.439883	0.883717
1365	CP176375	DUF4231 domain-containing protein CDS	1863316	1863747	-	0.0766647	6.6332	0.440444	0.883717
205	CP176375	hypothetical protein CDS	295396	295917	+	-0.188348	4.41322	0.440709	0.883717
1318	CP176375	hypothetical protein CDS	1804055	1804267	-	-0.38578	2.0651	0.440826	0.883717
246	CP176375	PTS sugar transporter subunit IIC CDS	338959	340275	+	0.0513604	7.50301	0.441361	0.883961
1563	CP176375	MalY/PatB family protein CDS	2150692	2151867	+	-0.0403345	8.43438	0.442199	0.884812
51	CP176375	plsX CDS	101891	102892	+	-0.316116	2.59528	0.443217	0.885941
113	CP176375	16S rRNA pseudouridine(516) synthase CDS	180111	180827	+	0.0650814	7.40469	0.443591	0.885941
734	CP176375	IS3 family transposase CDS	952095	952544	-	0.0591148	7.01963	0.445561	0.889046
777	CP176375	yhbY CDS	1048426	1048737	+	-0.0782419	6.26743	0.446653	0.890395
1140	CP176375	ammonium transporter CDS	1546509	1547723	-	-0.0613895	7.33894	0.447567	0.890994
477	CP176375	hypothetical protein CDS	633259	633687	+	0.159075	4.52472	0.448155	0.890994
1604	CP176375	TatD family hydrolase CDS	2203237	2204013	-	0.488802	1.28804	0.448484	0.890994
279	CP176375	AAA family ATPase CDS	376451	377071	+	-0.092973	6.23779	0.448618	0.890994
1261	CP176375	hrcA CDS	1719563	1720606	-	-0.802322	0.418481	0.44907	0.891064
1491	CP176375	ABC transporter permease CDS	2054148	2055410	-	-0.0817079	6.48508	0.45026	0.891753
1316	CP176375	TVP38/TMEM64 family protein CDS	1801258	1801854	+	0.0535751	7.67548	0.451173	0.891753
502	CP176375	PTS fructose transporter subunit IIC CDS	663090	663566	+	-0.0786703	6.23594	0.452107	0.891753
1068	CP176375	PTS sugar transporter subunit IIB CDS	1456999	1457283	-	0.0630667	6.89818	0.4522	0.891753
281	CP176375	MarR family winged helix-turn-helix transcriptional regulator CDS	378261	378713	+	0.0776565	6.29237	0.452675	0.891753
621	CP176375	helix-turn-helix domain-containing protein CDS	815748	815954	+	0.326724	2.14359	0.453815	0.891753
343	CP176375	DUF4097 family beta strand repeat-containing protein CDS	458110	458901	+	-0.210917	4.04788	0.454291	0.891753
239	CP176375	hypothetical protein CDS	330826	331200	+	-0.17951	4.06926	0.454352	0.891753
2026	CP176375	GntR family transcriptional regulator CDS	2726611	2727324	-	-0.0389433	8.99946	0.454456	0.891753
20	CP176375	lacG CDS	33519	34919	+	0.066508	6.68821	0.454951	0.891753
884	CP176375	aldose 1-epimerase family protein CDS	1209671	1210546	+	-0.119282	5.57162	0.454983	0.891753
202	CP176375	hypothetical protein CDS	293615	293821	+	-0.314091	2.41805	0.455245	0.891753
1663	CP176375	LTA synthase family protein CDS	2274846	2276705	-	-0.0384422	8.61203	0.455255	0.891753
171	CP176375	IS256-like element ISEfa13 family transposase CDS	260641	261810	+	0.0312439	9.31059	0.455527	0.891753
1944	CP176375	phosphatase PAP2 family protein CDS	2597002	2597658	+	0.0980362	5.80939	0.455664	0.891753
849	CP176375	YfcC family protein CDS	1165444	1166967	+	0.093884	6.21397	0.456606	0.892779
1828	CP176375	secE CDS	2437275	2437445	-	-0.0851464	6.4556	0.457241	0.893011
1690	CP176375	two-component system regulatory protein YycI CDS	2307598	2308467	-	-0.0935876	6.10136	0.457559	0.893011
877	CP176375	dprA CDS	1199493	1200350	+	0.024352	11.4645	0.458133	0.893317
785	CP176375	heavy metal translocating P-type ATPase CDS	1056792	1058615	+	-0.0578337	7.07089	0.459188	0.89456
115	CP176375	udk CDS	181619	182248	+	-0.249928	3.35333	0.461122	0.894956
716	CP176375	phage major capsid protein CDS	934186	935346	+	0.0516489	7.50804	0.461183	0.894956
1164	CP176375	PTS sugar transporter subunit IIA CDS	1570169	1570612	-	0.165385	4.18058	0.461358	0.894956
427	CP176375	GRP family sugar transporter CDS	562786	563652	+	-0.0901888	5.90933	0.461401	0.894956
1380	CP176375	heavy metal translocating P-type ATPase CDS	1881884	1883968	-	-0.10236	5.45715	0.461846	0.894956
264	CP176375	MmcQ/YjbR family DNA-binding protein CDS	361283	361645	+	-0.146414	4.5843	0.461949	0.894956
1057	CP176375	aroE CDS	1442966	1443820	+	-0.148052	4.61869	0.463055	0.894956
521	CP176375	amino acid permease CDS	686535	687875	-	0.127269	5.07602	0.463232	0.894956
1502	CP176375	DUF916 and DUF3324 domain-containing protein CDS	2073446	2074480	-	-0.0596212	7.49887	0.464207	0.894956
12	CP176375	VanZ family protein CDS	25487	25990	-	0.455782	1.41913	0.464701	0.894956
1787	CP176375	hypothetical protein CDS	2395879	2396148	-	-0.099243	5.60317	0.4648	0.894956
168	CP176375	ytpR CDS	256977	257582	+	0.0393669	8.41715	0.464866	0.894956
1955	CP176375	IS256-like element ISEf1 family transposase CDS	2607911	2609089	+	0.046355	7.73932	0.465129	0.894956
36	CP176375	LacI family DNA-binding transcriptional regulator CDS	56779	57795	+	0.0361629	9.08724	0.465244	0.894956
334	CP176375	UbiX family flavin prenyltransferase CDS	448071	448655	-	-0.0814184	6.22877	0.465783	0.89519
1445	CP176375	YibE/F family protein CDS	1978073	1978840	-	-0.0644284	6.83359	0.468488	0.899581
707	CP176375	hypothetical protein CDS	928147	928299	+	1.36588	-0.19774	0.469678	0.900931
662	CP176375	PTS system mannose/fructose/sorbose family transporter subunit IID CDS	870302	871216	+	-0.0376972	8.33955	0.470521	0.900931
1103	CP176375	hypothetical protein CDS	1503579	1504268	-	-0.0908126	5.85337	0.471108	0.900931
295	CP176375	glpK CDS	397465	398961	+	-0.0574187	6.99662	0.471197	0.900931
1896	CP176375	DUF4064 domain-containing protein CDS	2525139	2525549	-	-0.0517028	7.33874	0.471662	0.900931
574	CP176375	DUF3173 domain-containing protein CDS	751435	751638	+	-0.087303	5.8497	0.472381	0.900931
619	CP176375	hypothetical protein CDS	814868	815167	+	-0.0825463	6.38526	0.472396	0.900931
1968	CP176375	hpt CDS	2635178	2635723	-	0.32109	2.35435	0.472557	0.900931
1066	CP176375	family 78 glycoside hydrolase catalytic domain CDS	1453502	1455517	+	-0.0462383	7.50489	0.474695	0.902227
1406	CP176375	3-phosphoshikimate 1-carboxyvinyltransferase CDS	1914250	1915560	-	0.181424	3.87319	0.474892	0.902227
1371	CP176375	type II toxin-antitoxin system Phd/YefM family antitoxin CDS	1867609	1868178	-	-0.191258	3.56724	0.474999	0.902227
1819	CP176375	TVP38/TMEM64 family protein CDS	2429142	2429831	-	0.048769	7.4744	0.475112	0.902227
353	CP176375	rbsR CDS	470229	471242	-	0.116676	5.17949	0.475344	0.902227
1854	CP176375	HAD family hydrolase CDS	2464083	2464790	+	0.0576715	7.51298	0.476933	0.904319
1586	CP176375	galU CDS	2181474	2182355	-	-0.142695	5.09177	0.477563	0.904319
174	CP176375	hypothetical protein CDS	264704	265096	+	0.327811	2.62336	0.477991	0.904319
1693	CP176375	yycF CDS	2311621	2312325	-	0.110121	5.71379	0.478187	0.904319
1222	CP176375	DUF1538 domain-containing protein CDS	1639719	1640492	-	-0.0709451	6.43333	0.478907	0.904319
2120	CP176375	NusG domain II-containing protein CDS	2847452	2847868	-	0.0853106	6.62749	0.478981	0.904319
172	CP176375	IS256-like element IS16 family transposase CDS	262175	263362	-	-0.0504207	7.48843	0.479688	0.904475
1748	CP176375	hypothetical protein CDS	2366471	2366653	-	0.28448	2.62371	0.479908	0.904475
834	CP176375	methyltransferase domain-containing protein CDS	1134082	1134834	+	-0.178294	3.96578	0.481446	0.9062
897	CP176375	ABC transporter permease/substrate-binding protein CDS	1230420	1231958	+	0.062625	6.74686	0.483127	0.9062
682	CP176375	PTS sugar transporter subunit IIC CDS	910156	911616	+	-0.0888622	5.7285	0.483261	0.9062
1153	CP176375	iron-sulfur cluster biosynthesis family protein CDS	1560260	1560610	-	0.147836	5.05822	0.484467	0.9062
1476	CP176375	lipoate--protein ligase family protein CDS	2033189	2034019	+	-0.191322	3.39489	0.48472	0.9062
2103	CP176375	glycerate kinase CDS	2817756	2818886	-	-0.0753629	6.19662	0.485151	0.9062
554	CP176375	ECF transporter S component CDS	730157	730789	-	-0.0813035	5.97517	0.485355	0.9062
2036	CP176375	PTS fructose transporter subunit IIB CDS	2740554	2740868	-	-0.0663386	6.62276	0.485682	0.9062
1263	CP176375	type II toxin-antitoxin system RelE family toxin CDS	1722502	1722582	-	0.201849	3.30496	0.486155	0.9062
1871	CP176375	universal stress protein CDS	2491379	2491858	+	-0.0413136	7.85748	0.486348	0.9062
509	CP176375	glycoside hydrolase family 1 protein CDS	668436	669833	+	-0.100012	5.43076	0.487418	0.9062
1609	CP176375	RNA-guided endonuclease TnpB family protein CDS	2210489	2211499	-	-0.0803627	6.11902	0.487739	0.9062
1632	CP176375	upp CDS	2236591	2237220	-	0.179841	3.89633	0.487984	0.9062
16	CP176375	DUF6568 family protein CDS	30527	30757	+	-0.167848	3.8316	0.488254	0.9062
407	CP176375	FAD-containing oxidoreductase CDS	538965	540296	+	-0.0922786	5.92196	0.488368	0.9062
1937	CP176375	collagen binding domain-containing protein CDS	2578966	2580129	-	-0.282511	3.17166	0.48848	0.9062
1933	CP176375	PTS cellobiose transporter subunit IIB CDS	2575647	2575961	-	0.207797	3.59485	0.488585	0.9062
1683	CP176375	IS256-like element IS16 family transposase CDS	2300017	2301204	-	0.0491141	7.38487	0.488801	0.9062
285	CP176375	glycoside hydrolase family 13 protein CDS	382791	384413	+	0.0587768	6.87836	0.489149	0.9062
657	CP176375	uracil-DNA glycosylase CDS	862522	863163	-	0.134758	4.93856	0.489289	0.9062
1803	CP176375	bacteriocin immunity protein CDS	2410210	2410521	-	-0.04401	8.08573	0.489844	0.906297
927	CP176375	carbohydrate ABC transporter permease CDS	1261909	1262745	+	-0.137871	5.19322	0.491139	0.906297
1983	CP176375	hypothetical protein CDS	2665959	2666243	-	-0.440064	1.56708	0.49129	0.906297
1232	CP176375	aroC CDS	1651842	1653008	-	0.108526	5.45545	0.49175	0.906297
1529	CP176375	helix-turn-helix transcriptional regulator CDS	2105563	2106471	+	0.0673302	6.65611	0.492269	0.906297
1452	CP176375	cls CDS	1985504	1986952	-	-0.137083	4.66745	0.492876	0.906297
241	CP176375	insertion element protein CDS	332044	333996	-	-0.0330556	9.2138	0.493017	0.906297
1627	CP176375	acm CDS	2231195	2233360	-	-0.0536527	7.11017	0.494496	0.906297
564	CP176375	PTS sugar transporter subunit IIB CDS	741395	741889	+	0.122847	4.69679	0.494656	0.906297
488	CP176375	ltrA CDS	645373	647199	+	0.0403268	8.29447	0.495031	0.906297
1877	CP176375	hypothetical protein CDS	2497929	2498276	-	0.125277	4.63678	0.496037	0.906297
796	CP176375	tRNA-Asn	1090274	1090347	+	-0.53302	1.10424	0.497128	0.906297
1079	CP176375	ABC transporter permease CDS	1472827	1473900	-	0.07886	6.44955	0.498069	0.906297
1812	CP176375	AI-2E family transporter CDS	2421737	2422876	-	0.0491717	7.72219	0.499723	0.906297
623	CP176375	N-acetyltransferase CDS	816880	817305	+	0.110217	5.08542	0.500342	0.906297
740	CP176375	TetR/AcrR family transcriptional regulator CDS	956661	957230	+	-0.0345459	8.30671	0.50053	0.906297
714	CP176375	phage portal protein CDS	932359	933537	+	0.0648448	6.66284	0.501038	0.906297
242	CP176375	6-pyruvoyl-tetrahydropterin synthase-related protein CDS	334465	335745	+	0.036029	8.51732	0.50155	0.906297
670	CP176375	magnesium transporter CorA family protein CDS	881143	882099	-	0.154535	4.95894	0.502781	0.906297
766	CP176375	GNAT family N-acetyltransferase CDS	1021874	1022308	-	0.127433	4.5992	0.504205	0.906297
324	CP176375	PTS transporter subunit IIBC CDS	434891	437056	+	-0.0534286	7.23617	0.505863	0.906297
356	CP176375	treC CDS	475927	477555	+	-0.253396	2.85998	0.506005	0.906297
72	CP176375	IS256-like element ISEf1 family transposase CDS	130468	131646	+	0.0446634	7.49629	0.506228	0.906297
1928	CP176375	YitT family protein CDS	2569151	2569741	+	-3.10632	-0.782854	0.506307	0.906297
1579	CP176375	aminoacyl-tRNA deacylase CDS	2170299	2170778	-	-3.10635	-0.782854	0.506343	0.906297
1546	CP176375	septation ring formation regulator EzrA CDS	2131359	2133080	-	-3.10643	-0.782854	0.506426	0.906297
1448	CP176375	pstB CDS	1980796	1981554	-	-3.10655	-0.782854	0.506546	0.906297
464	CP176375	helix-turn-helix transcriptional regulator CDS	613037	613252	+	3.24728	-0.782789	0.506574	0.906297
1216	CP176375	L-cystine transporter CDS	1633508	1634899	-	-3.1066	-0.782854	0.506595	0.906297
1989	CP176375	glmU CDS	2671988	2673361	-	3.24732	-0.782789	0.506657	0.906297
1157	CP176375	tRNA-Ile	1564460	1564533	-	-3.10671	-0.782854	0.50671	0.906297
1561	CP176375	16S rRNA	2147537	2149096	-	3.24736	-0.782789	0.506765	0.906297
937	CP176375	purC CDS	1271142	1271870	+	-3.10677	-0.782854	0.506774	0.906297
997	CP176375	metallophosphoesterase CDS	1360461	1360979	+	-3.09421	-0.783043	0.50681	0.906297
1009	CP176375	lexA CDS	1379317	1379940	-	3.24164	-0.782867	0.506811	0.906297
1077	CP176375	TetR/AcrR family transcriptional regulator CDS	1471480	1472127	-	3.2474	-0.782789	0.506861	0.906297
166	CP176375	thioredoxin family protein CDS	255966	256286	+	0.0690641	6.48687	0.50687	0.906297
123	CP176375	murF CDS	190849	192201	+	3.24161	-0.782867	0.506879	0.906297
794	CP176375	16S rRNA	1085138	1086698	+	3.24742	-0.782789	0.506901	0.906297
2128	CP176375	CtsR family transcriptional regulator CDS	2860972	2861439	-	-3.09414	-0.783043	0.506904	0.906297
1217	CP176375	HAD-IA family hydrolase CDS	1635554	1636177	-	0.214167	3.27944	0.507026	0.906297
1221	CP176375	hypothetical protein CDS	1638924	1639139	-	-0.221112	2.72766	0.507472	0.906297
1212	CP176375	SprT family protein CDS	1627782	1628264	-	-0.109433	5.73726	0.508828	0.906297
528	CP176375	glucose PTS transporter subunit IIA CDS	695917	697899	+	0.0787299	6.20654	0.50899	0.906297
1432	CP176375	ABC transporter ATP-binding protein CDS	1955448	1956317	-	0.0566934	7.01334	0.509582	0.906297
1942	CP176375	WD40/YVTN/BNR-like repeat-containing protein CDS	2589872	2591425	-	-0.0419178	9.05336	0.509937	0.906297
135	CP176375	DUF975 family protein CDS	213652	214350	-	0.0841599	6.1939	0.510064	0.906297
1605	CP176375	APC family permease CDS	2204168	2205490	-	-0.0433769	7.82673	0.510414	0.906297
1000	CP176375	branched-chain amino acid aminotransferase CDS	1362912	1363964	+	0.0698001	6.31474	0.510936	0.906297
1705	CP176375	MFS transporter CDS	2322035	2323411	-	0.0491434	7.23856	0.511169	0.906297
1010	CP176375	tkt CDS	1380438	1382435	+	0.376494	2.19985	0.511461	0.906297
1640	CP176375	DUF6681 family protein CDS	2245770	2246537	-	-0.148852	4.91627	0.512218	0.906297
1332	CP176375	Cof-type HAD-IIB family hydrolase CDS	1821168	1821941	+	-0.402443	1.72853	0.513448	0.906297
80	CP176375	3-oxoacyl-ACP reductase CDS	137875	138636	+	0.125353	4.62011	0.51391	0.906297
1970	CP176375	FtsB family cell division protein CDS	2637804	2638229	-	0.706543	0.419268	0.513955	0.906297
1725	CP176375	hypothetical protein CDS	2341978	2342319	-	-0.0727491	6.35568	0.514045	0.906297
606	CP176375	hypothetical protein CDS	798928	800772	-	-0.034925	8.15097	0.51412	0.906297
2050	CP176375	ltrA CDS	2758541	2760451	+	0.0361442	8.30315	0.514304	0.906297
713	CP176375	terminase TerL endonuclease subunit CDS	930645	932339	+	0.034864	8.7369	0.514615	0.906297
1510	CP176375	GNAT family N-acetyltransferase CDS	2083590	2084021	-	0.149721	4.15787	0.515089	0.906297
1759	CP176375	hypothetical protein CDS	2374302	2374649	-	-0.209198	3.77285	0.515163	0.906297
516	CP176375	methionine ABC transporter permease CDS	680759	681439	+	-0.0404205	8.05338	0.515898	0.906845
1014	CP176375	DUF5960 family protein CDS	1388179	1388466	+	0.062098	6.87971	0.516637	0.907239
267	CP176375	mdcA CDS	363727	365373	+	0.071543	6.15703	0.517505	0.907239
728	CP176375	hypothetical protein CDS	947704	948150	+	0.0524965	7.09687	0.517709	0.907239
831	CP176375	thiD CDS	1128116	1128931	+	0.0257251	11.7843	0.517982	0.907239
829	CP176375	permease prefix domain 1-containing protein CDS	1125836	1126585	+	0.0332768	8.60283	0.518241	0.907239
722	CP176375	phage tail protein CDS	937682	938287	+	0.0921494	5.47012	0.51996	0.908723
1195	CP176375	tyrosine-type recombinase/integrase CDS	1601523	1602650	+	0.130608	4.85714	0.520528	0.908723
1196	CP176375	lepA CDS	1602744	1604579	-	0.0778413	5.89864	0.520718	0.908723
867	CP176375	thymidylate synthase CDS	1189878	1190825	+	0.137574	4.73758	0.520786	0.908723
1115	CP176375	YitT family protein CDS	1517364	1518212	+	0.181125	3.85997	0.521756	0.909674
1309	CP176375	DUF2188 domain-containing protein CDS	1792117	1792563	+	-0.228633	3.05382	0.522663	0.910168
1234	CP176375	beta-galactosidase small subunit CDS	1655788	1656762	-	-0.0395332	7.67904	0.522889	0.910168
1375	CP176375	transglutaminase domain-containing protein CDS	1871820	1873991	+	0.0352337	8.88783	0.523598	0.910661
460	CP176375	helix-turn-helix transcriptional regulator CDS	609163	609897	-	-0.218024	3.15223	0.524321	0.911042
1861	CP176375	acyltransferase family protein CDS	2474432	2476315	-	-0.249216	4.31187	0.525075	0.911042
1720	CP176375	thioredoxin family protein CDS	2339306	2339794	-	-0.156011	3.83763	0.525094	0.911042
220	CP176375	hypothetical protein CDS	309771	310814	+	-0.037015	8.13666	0.525571	0.911132
871	CP176375	SGNH/GDSL hydrolase family protein CDS	1193220	1194116	+	-0.0710714	6.1347	0.526134	0.911294
1280	CP176375	phosphoketolase CDS	1738855	1741218	-	-0.0793488	5.74973	0.526516	0.911294
1470	CP176375	central glycolytic genes regulator CDS	2024903	2025994	-	-0.243291	2.55321	0.528663	0.91327
1206	CP176375	lipoprotein CDS	1615749	1616189	-	0.389195	1.70308	0.529114	0.91327
1688	CP176375	NAD(P)-dependent oxidoreductase CDS	2306002	2306631	+	-0.0616166	6.70885	0.529182	0.91327
2139	CP176375	hypothetical protein CDS	2882522	2882905	+	-0.528954	0.753102	0.529393	0.91327
1555	CP176375	alpha/beta fold hydrolase CDS	2141132	2141761	+	-0.0620673	6.47897	0.529791	0.91327
2083	CP176375	rpsN CDS	2797858	2798127	-	-0.163962	3.972	0.530805	0.913618
273	CP176375	TIM44-like domain-containing protein CDS	370142	370906	+	-0.174107	3.40291	0.530846	0.913618
2035	CP176375	PTS fructose transporter subunit IIC CDS	2739479	2740528	-	0.0519223	6.88284	0.531555	0.913759
1354	CP176375	hypothetical protein CDS	1843106	1843291	+	-0.160111	3.82564	0.531781	0.913759
2009	CP176375	PadR family transcriptional regulator CDS	2707968	2708483	+	-0.0362256	8.24639	0.533191	0.915447
439	CP176375	arcD CDS	583431	584852	+	-0.0468979	7.39976	0.53418	0.915935
248	CP176375	PTS lactose/cellobiose transporter subunit IIA CDS	342517	342834	+	-0.208602	3.58006	0.534768	0.915935
119	CP176375	GNAT family N-acetyltransferase CDS	184795	185283	+	0.0345559	7.99243	0.534977	0.915935
1855	CP176375	SNF2 helicase associated domain-containing protein CDS	2464936	2468130	-	0.0313857	9.90188	0.535908	0.915935
706	CP176375	ArpU family phage packaging/lysis transcriptional regulator CDS	927425	927838	+	0.0913343	5.4277	0.536624	0.915935
1874	CP176375	class I SAM-dependent methyltransferase CDS	2496031	2497038	-	-0.0495559	7.13664	0.536998	0.915935
2067	CP176375	DUF7006 family protein CDS	2785146	2785580	-	0.0821189	5.82793	0.537062	0.915935
1850	CP176375	pepF CDS	2458727	2460535	-	-0.0439908	7.7248	0.538495	0.915935
1919	CP176375	GH92 family glycosyl hydrolase CDS	2555952	2558105	+	-0.030369	8.85532	0.538878	0.915935
1218	CP176375	2%2C3-bisphosphoglycerate-dependent phosphoglycerate mutase CDS	1636241	1636909	-	-0.0612944	6.36732	0.539374	0.915935
1524	CP176375	glycoside hydrolase family 88 protein CDS	2101085	2102203	-	-0.0452928	7.4364	0.539548	0.915935
1846	CP176375	GTP pyrophosphokinase family protein CDS	2454932	2455636	-	-0.313154	2.21666	0.539837	0.915935
250	CP176375	GNAT family N-acetyltransferase CDS	344248	344712	+	0.066682	6.42564	0.539982	0.915935
739	CP176375	aminopeptidase CDS	955175	956407	-	0.0520202	7.0034	0.540149	0.915935
634	CP176375	DNA topoisomerase 3 CDS	835670	837751	+	0.0799919	6.57308	0.540869	0.915935
1906	CP176375	tagaturonate reductase CDS	2538122	2539543	+	-0.046321	7.1065	0.540965	0.915935
1235	CP176375	glycoside hydrolase family 2 CDS	1656743	1658626	-	0.0908434	5.54191	0.54161	0.915935
1200	CP176375	clpB CDS	1607275	1609884	-	-0.0931758	6.2782	0.542146	0.915935
1551	CP176375	acyl-ACP thioesterase domain-containing protein CDS	2136926	2137663	-	0.0530443	6.70826	0.543069	0.915935
1702	CP176375	uidA CDS	2317615	2319423	-	-0.0260174	9.43988	0.544591	0.915935
1736	CP176375	hypothetical protein CDS	2354658	2355308	-	-0.0941265	5.05458	0.545406	0.915935
1503	CP176375	WxL domain-containing protein CDS	2074570	2075250	-	-0.0481632	7.18321	0.545529	0.915935
668	CP176375	recN CDS	879217	880899	+	0.0360875	7.82684	0.545674	0.915935
2110	CP176375	alpha-amylase family glycosyl hydrolase CDS	2827122	2828807	-	-0.0624155	6.2989	0.545967	0.915935
1723	CP176375	hypothetical protein CDS	2341131	2341427	-	-0.0772402	6.36989	0.546587	0.915935
1278	CP176375	truB CDS	1736495	1737418	-	0.100249	4.89858	0.546609	0.915935
1764	CP176375	phage tail spike protein CDS	2377151	2379913	-	-0.0251035	9.23328	0.547344	0.915935
294	CP176375	helix-turn-helix domain-containing protein CDS	395869	397329	+	-0.0706627	6.10634	0.547399	0.915935
289	CP176375	glycoside hydrolase family 1 protein CDS	389878	391335	+	0.0445856	7.26516	0.547557	0.915935
1757	CP176375	holin family protein CDS	2373680	2374099	-	0.0632485	6.22242	0.547972	0.915935
680	CP176375	sigma 54-interacting transcriptional regulator CDS	906527	909229	+	0.0320623	8.34878	0.548016	0.915935
1181	CP176375	lysostaphin resistance A-like protein CDS	1586087	1586926	-	0.258223	2.52432	0.548243	0.915935
332	CP176375	DUF1905 domain-containing protein CDS	447085	447369	+	-0.213883	3.59692	0.548954	0.915935
1333	CP176375	DUF5960 family protein CDS	1822698	1823000	+	0.417747	0.802122	0.549001	0.915935
1646	CP176375	ATP-binding cassette domain-containing protein CDS	2255410	2256087	+	0.0909281	5.35919	0.549443	0.915935
974	CP176375	YajQ family cyclic di-GMP-binding protein CDS	1327934	1328425	-	0.0718158	5.95759	0.54947	0.915935
90	CP176375	treP CDS	150477	152465	-	-0.0385084	8.25678	0.549571	0.915935
1299	CP176375	ROK family glucokinase CDS	1784555	1785517	-	0.561789	0.753379	0.549732	0.915935
137	CP176375	yajC CDS	215810	216190	+	0.560505	0.753341	0.550574	0.916625
186	CP176375	SIS domain-containing protein CDS	276273	277247	+	0.0297678	8.41732	0.551585	0.917022
1735	CP176375	hypothetical protein CDS	2354295	2354642	-	0.120064	4.39989	0.552357	0.917022
492	CP176375	conjugal transfer protein CDS	651425	652357	+	0.0298985	8.45594	0.552393	0.917022
1193	CP176375	IS256-like element ISEf1 family transposase CDS	1599179	1600357	+	-0.0425635	7.51055	0.552526	0.917022
456	CP176375	cysteine desulfurase CDS	603277	604512	+	0.267961	2.71644	0.553993	0.917655
1889	CP176375	AAA family ATPase CDS	2509642	2512362	-	0.194828	3.23537	0.554366	0.917655
127	CP176375	APC family permease CDS	201215	203038	+	-0.042572	7.26655	0.554437	0.917655
1538	CP176375	efrA CDS	2116934	2118664	-	-0.030349	8.54115	0.555123	0.917655
859	CP176375	ReoY family proteolytic degradation factor CDS	1179624	1180205	+	-0.423428	1.32118	0.555769	0.917655
269	CP176375	mdcD CDS	365764	367440	+	-0.0389135	7.72701	0.556758	0.917655
899	CP176375	dihydrolipoyl dehydrogenase family protein CDS	1232907	1234229	+	-0.269175	2.66375	0.556765	0.917655
1139	CP176375	IS30 family transposase CDS	1545127	1546086	+	0.0848864	5.52553	0.557264	0.917655
459	CP176375	tyrosine-type recombinase/integrase CDS	607982	609124	-	0.0439092	7.53934	0.557266	0.917655
1283	CP176375	ISL3-like element ISEfa5 family transposase CDS	1743565	1744860	+	0.0617783	6.37853	0.558565	0.917655
1483	CP176375	PLP-dependent aminotransferase family protein CDS	2039200	2040594	+	-0.110575	4.64956	0.558605	0.917655
1704	CP176375	HAD family hydrolase CDS	2321230	2322024	-	0.0391361	7.69647	0.55869	0.917655
1149	CP176375	Asp23/Gls24 family envelope stress response protein CDS	1556599	1557501	-	0.158878	3.91767	0.558732	0.917655
795	CP176375	23S rRNA	1087140	1090054	+	-0.143973	3.64976	0.559817	0.917655
1486	CP176375	V-type ATP synthase subunit B CDS	2042813	2044189	-	0.271515	1.84971	0.55988	0.917655
463	CP176375	helix-turn-helix domain-containing protein CDS	612575	612910	-	0.31347	2.4038	0.559946	0.917655
1838	CP176375	ATP-dependent RecD-like DNA helicase CDS	2446159	2448747	-	-0.0381881	8.19933	0.560675	0.917655
2096	CP176375	metal ABC transporter ATP-binding protein CDS	2809054	2809773	-	0.0306498	8.565	0.561078	0.917655
468	CP176375	glycoside hydrolase family 1 protein CDS	616703	618112	+	-0.0348255	7.81453	0.561082	0.917655
121	CP176375	YaiI/YqxD family protein CDS	186962	187399	+	-0.241066	2.67668	0.561897	0.917655
1533	CP176375	miaA CDS	2111094	2112011	-	0.462273	0.702192	0.561909	0.917655
1892	CP176375	23S rRNA	2515246	2518160	-	-0.250658	2.41854	0.56243	0.917807
1908	CP176375	uxaC CDS	2541074	2542468	+	0.0366414	7.84631	0.563362	0.918628
2055	CP176375	ltrA CDS	2763978	2765804	+	0.0303015	8.35123	0.564714	0.920131
674	CP176375	YggT family protein CDS	895606	895884	+	-0.0947752	5.24283	0.565382	0.92052
156	CP176375	pentapeptide repeat-containing protein CDS	242046	242678	-	0.102627	4.83991	0.567187	0.922756
179	CP176375	gadC CDS	267391	268902	+	-0.0339324	7.99528	0.569005	0.925011
1997	CP176375	mscL CDS	2691990	2692451	+	0.271371	3.0242	0.570038	0.925896
1931	CP176375	PTS cellobiose transporter subunit IIA CDS	2573308	2573634	-	0.0938727	5.41734	0.570415	0.925896
1308	CP176375	rpmG CDS	1791740	1791904	-	-0.604584	0.142994	0.574016	0.930268
511	CP176375	transcriptional regulator CDS	673617	674483	+	-0.0595927	6.70902	0.574368	0.930268
1233	CP176375	aroB CDS	1653010	1654074	-	0.129583	3.95598	0.574538	0.930268
435	CP176375	dihydrolipoamide dehydrogenase CDS	575631	576506	+	-0.0580562	6.66672	0.574932	0.930268
1430	CP176375	beta-glucoside-specific PTS transporter subunit IIABC CDS	1952294	1954174	-	-0.0517514	7.12382	0.57528	0.930268
669	CP176375	DUF4044 domain-containing protein CDS	880954	881070	-	0.149858	4.06634	0.576231	0.931103
1839	CP176375	histidine phosphatase family protein CDS	2448767	2449426	-	0.132806	4.95674	0.578334	0.933599
1322	CP176375	gdhA CDS	1809412	1810761	-	-0.141295	3.95598	0.579798	0.933599
1155	CP176375	glycosyltransferase family 8 protein CDS	1561538	1562395	-	0.0204448	10.8521	0.580447	0.933599
282	CP176375	GNAT family N-acetyltransferase CDS	378750	379247	+	-0.0972607	5.35298	0.580718	0.933599
1977	CP176375	M3 family oligoendopeptidase CDS	2648689	2650488	+	-0.0359953	7.63196	0.581287	0.933599
789	CP176375	multidrug efflux MFS transporter CDS	1067531	1068727	+	-0.193406	3.00289	0.582039	0.933599
2027	CP176375	glycoside hydrolase family 1 protein CDS	2727499	2728923	+	0.0303471	8.30112	0.583209	0.933599
582	CP176375	UDP-N-acetylglucosamine 1-carboxyvinyltransferase CDS	761944	763215	+	-0.117625	4.38295	0.583372	0.933599
2043	CP176375	hypothetical protein CDS	2746891	2747145	-	0.0763258	5.54965	0.583517	0.933599
811	CP176375	L-ribulose-5-phosphate 3-epimerase CDS	1107761	1108621	+	0.05521	6.79907	0.584296	0.933599
1442	CP176375	NAD(P)H-dependent glycerol-3-phosphate dehydrogenase CDS	1972419	1973444	-	-0.187783	3.82976	0.584379	0.933599
410	CP176375	hypothetical protein CDS	543097	543435	-	0.0497194	6.86209	0.584543	0.933599
1339	CP176375	alsS CDS	1827193	1828857	-	0.0360379	7.51688	0.58486	0.933599
2046	CP176375	FtsK/SpoIIIE domain-containing protein CDS	2752471	2753811	+	-0.0298775	8.15754	0.585079	0.933599
2122	CP176375	pplA CDS	2850561	2851496	+	0.0492325	6.69152	0.585133	0.933599
34	CP176375	ROK family protein CDS	51834	52703	+	0.0336931	7.79917	0.585566	0.933599
513	CP176375	HAD family hydrolase CDS	678366	679037	+	0.0558199	6.37912	0.585576	0.933599
1061	CP176375	hypothetical protein CDS	1448261	1448545	+	0.0535226	6.47739	0.585625	0.933599
603	CP176375	M42 family metallopeptidase CDS	795173	796255	+	-0.0520513	6.99213	0.587643	0.935575
1697	CP176375	helix-turn-helix domain-containing protein CDS	2315718	2315948	-	0.0417837	7.18979	0.587739	0.935575
678	CP176375	Gfo/Idh/MocA family protein CDS	904174	905187	+	0.0436334	7.03938	0.589089	0.937028
1453	CP176375	hpf CDS	1992755	1993306	-	-0.170692	3.25221	0.591137	0.93846
1292	CP176375	rimI CDS	1774408	1774872	-	-0.0890407	5.18643	0.591229	0.93846
584	CP176375	PTS fructose transporter subunit IIC CDS	765820	767238	+	-0.0296901	8.20765	0.591832	0.93846
1359	CP176375	phosphate ABC transporter substrate-binding protein PstS family protein CDS	1856514	1857404	-	-0.121592	4.34501	0.592156	0.93846
1305	CP176375	ABC transporter ATP-binding protein CDS	1789129	1789935	-	0.102618	4.46481	0.592489	0.93846
592	CP176375	TFIIB-type zinc ribbon-containing protein CDS	773295	774479	-	0.0353989	7.75845	0.593216	0.93846
473	CP176375	type I restriction endonuclease subunit R CDS	623119	626268	+	0.0269509	8.54204	0.593639	0.93846
2086	CP176375	MptD family putative ECF transporter S component CDS	2802240	2802809	-	-0.133638	3.81345	0.594356	0.93846
1411	CP176375	pssD CDS	1919707	1920168	-	-0.0460282	6.76032	0.594998	0.93846
232	CP176375	sstT CDS	322944	324164	+	-0.12496	4.13227	0.594998	0.93846
447	CP176375	YeiH family protein CDS	592487	593530	-	-0.144642	3.58861	0.595126	0.93846
691	CP176375	phage antirepressor KilAC domain-containing protein CDS	918880	919656	+	0.13174	4.51111	0.595571	0.93846
817	CP176375	PRD domain-containing protein CDS	1114153	1114485	+	-0.0701652	5.84256	0.595688	0.93846
1629	CP176375	type II CAAX prenyl endopeptidase Rce1 family protein CDS	2235260	2235898	+	-0.0795826	5.90472	0.596318	0.938763
590	CP176375	Crp/Fnr family transcriptional regulator CDS	771403	772059	+	0.0676074	5.80467	0.597907	0.940547
633	CP176375	C40 family peptidase CDS	832189	834180	+	-0.034491	7.53469	0.59833	0.940547
1517	CP176375	LytR/AlgR family response regulator transcription factor CDS	2091655	2092431	-	0.805949	0.287683	0.59965	0.941483
352	CP176375	rbsK CDS	469204	470121	-	-0.076594	5.58927	0.599876	0.941483
2132	CP176375	serS CDS	2870392	2871663	+	-0.0730438	5.51288	0.600254	0.941483
1147	CP176375	IS1182-like element ISEfa7 family transposase CDS	1553939	1555474	-	0.0534314	6.41513	0.601058	0.941483
1350	CP176375	pilin N-terminal domain-containing protein CDS	1838695	1839609	-	0.034664	7.4151	0.601124	0.941483
1492	CP176375	ABC transporter ATP-binding protein CDS	2055403	2056302	-	-0.379889	1.53832	0.601824	0.941889
1071	CP176375	MurR/RpiR family transcriptional regulator CDS	1461111	1461986	+	0.148098	3.54603	0.603199	0.942667
1565	CP176375	IS110 family transposase CDS	2152937	2154187	+	-0.0514227	6.50716	0.603834	0.942667
160	CP176375	GntR family transcriptional regulator CDS	249044	249730	-	-0.0388742	7.23607	0.603943	0.942667
575	CP176375	tyrosine-type recombinase/integrase CDS	751698	752900	+	-0.188333	3.22531	0.60497	0.942667
222	CP176375	hypothetical protein CDS	311947	313582	+	-0.0437365	6.80027	0.605605	0.942667
1459	CP176375	ROK family protein CDS	1998897	1999781	-	0.0905163	5.01715	0.60575	0.942667
2114	CP176375	ABC transporter ATP-binding protein CDS	2840667	2841473	+	-0.0419445	7.10694	0.60595	0.942667
150	CP176375	bifunctional 4-hydroxy-2-oxoglutarate aldolase/2-dehydro-3-deoxy-phosphogluconate aldolase CDS	232418	233062	+	0.101841	5.1427	0.607018	0.942667
549	CP176375	GNAT family N-acetyltransferase CDS	724832	725401	+	0.116791	4.07988	0.60727	0.942667
2029	CP176375	zinc-binding alcohol dehydrogenase family protein CDS	2730328	2731365	-	0.0518001	6.93819	0.607348	0.942667
1987	CP176375	hypothetical protein CDS	2669326	2670099	+	-0.225101	2.44908	0.607413	0.942667
1671	CP176375	DUF624 domain-containing protein CDS	2287585	2288148	-	0.0901639	5.43289	0.607604	0.942667
1731	CP176375	ATP-binding protein CDS	2349964	2352507	-	-0.0347099	7.75827	0.608523	0.943409
1620	CP176375	rlmN CDS	2220620	2221687	-	0.0653039	5.74516	0.6103	0.944819
292	CP176375	type 1 glutamine amidotransferase domain-containing protein CDS	393575	394252	+	0.0620673	5.88946	0.610315	0.944819
671	CP176375	DUF3397 domain-containing protein CDS	882270	882638	+	-0.0908316	5.4622	0.610992	0.945183
807	CP176375	PTS sugar transporter subunit IIA CDS	1104796	1105257	+	0.0423631	6.99656	0.612389	0.94612
933	CP176375	purE CDS	1267416	1267904	+	0.178697	3.03511	0.612481	0.94612
1251	CP176375	YbbR-like domain-containing protein CDS	1693467	1694636	-	-0.325694	1.64939	0.613681	0.947083
751	CP176375	serine hydrolase domain-containing protein CDS	1002587	1003756	-	0.04038	7.12599	0.614345	0.947083
1277	CP176375	SDR family oxidoreductase CDS	1734370	1735155	-	0.0358856	7.52209	0.614674	0.947083
1063	CP176375	L-lactate dehydrogenase CDS	1450003	1450947	-	0.0313465	7.75332	0.616209	0.947083
992	CP176375	amino acid ABC transporter ATP-binding protein CDS	1355221	1355958	+	0.0803981	5.64898	0.616402	0.947083
183	CP176375	IS3 family transposase CDS	272886	274047	-	0.0482737	6.7967	0.616804	0.947083
618	CP176375	substrate-binding domain-containing protein CDS	813317	814171	+	-0.0841983	5.02103	0.61691	0.947083
155	CP176375	magnesium transporter CorA family protein CDS	241139	242044	+	-0.0317169	7.66157	0.617625	0.947083
697	CP176375	putative HNHc nuclease CDS	922881	923567	+	0.181506	3.05507	0.617706	0.947083
717	CP176375	hypothetical protein CDS	935356	936231	+	-0.0414285	6.91674	0.618067	0.947083
1276	CP176375	GRP family sugar transporter CDS	1733506	1734357	-	0.194617	2.6897	0.618474	0.947083
2137	CP176375	ParA family protein CDS	2877184	2877951	-	-0.144522	4.04494	0.619191	0.947083
665	CP176375	xseA CDS	875358	876695	+	0.191804	2.71525	0.619307	0.947083
1650	CP176375	PTS transporter subunit EIIC CDS	2259903	2261606	-	0.0558342	6.75704	0.619689	0.947083
128	CP176375	mannosyl-glycoprotein endo-beta-N-acetylglucosamidase CDS	204571	205059	+	-0.162374	3.41831	0.61974	0.947083
690	CP176375	ImmA/IrrE family metallo-endopeptidase CDS	917812	918243	-	-0.167859	3.10462	0.620288	0.947178
2108	CP176375	carbohydrate ABC transporter permease CDS	2824053	2824889	-	-0.0567425	6.32023	0.62109	0.947178
1035	CP176375	hypothetical protein CDS	1417521	1417907	+	0.110957	4.62527	0.622147	0.947178
1668	CP176375	GntR family transcriptional regulator CDS	2283916	2284995	-	-0.0658903	5.69448	0.622504	0.947178
535	CP176375	pnuC CDS	706864	707613	-	0.0388217	7.09361	0.622633	0.947178
1976	CP176375	VanZ family protein CDS	2648060	2648566	-	0.0368551	7.1463	0.622967	0.947178
506	CP176375	deoxynucleoside kinase CDS	665445	666146	+	-0.0351587	7.54669	0.623444	0.947178
924	CP176375	hydrolase CDS	1258396	1259079	+	-0.248297	2.49405	0.623665	0.947178
891	CP176375	hypothetical protein CDS	1224064	1224696	-	0.128173	3.57453	0.623784	0.947178
1844	CP176375	RluA family pseudouridine synthase CDS	2453256	2454155	-	-0.0439024	7.05763	0.624772	0.947622
365	CP176375	Spx/MgsR family RNA polymerase-binding regulatory protein CDS	488401	488811	+	0.0825582	4.94845	0.624961	0.947622
774	CP176375	glycosyltransferase family 4 protein CDS	1034080	1035303	+	0.270852	1.75368	0.625652	0.947752
7	CP176375	HdeD family acid-resistance protein CDS	19975	20496	+	0.135757	3.77839	0.625932	0.947752
417	CP176375	carbohydrate ABC transporter permease CDS	549124	550035	+	-0.124126	4.22218	0.627012	0.947783
902	CP176375	ABC transporter ATP-binding protein CDS	1236232	1236969	+	0.123922	3.72148	0.627219	0.947783
2094	CP176375	IS982-like element ISEfm1 family transposase CDS	2807862	2808770	+	-0.0296946	7.73512	0.62764	0.947783
1184	CP176375	PTS glucitol/sorbitol transporter subunit IIA CDS	1589271	1589669	-	0.121428	4.1155	0.627724	0.947783
880	CP176375	IS110 family transposase CDS	1205158	1206408	-	0.0515218	6.2367	0.628902	0.947842
381	CP176375	aspartate kinase CDS	507514	508863	+	-0.0301394	7.90885	0.629026	0.947842
440	CP176375	aminotransferase CDS	584866	585984	+	-0.0297819	7.83544	0.629091	0.947842
64	CP176375	siderophore ABC transporter substrate-binding protein CDS	121467	122420	+	0.0987879	4.59531	0.630871	0.948939
415	CP176375	manganese catalase family protein CDS	546711	547541	-	-0.0634244	5.79537	0.631174	0.948939
862	CP176375	hypothetical protein CDS	1183116	1183571	+	0.162366	3.18105	0.63149	0.948939
556	CP176375	oxidoreductase CDS	732087	733076	-	-0.0639169	5.97928	0.631754	0.948939
953	CP176375	PLP-dependent aminotransferase family protein CDS	1291717	1293141	+	0.0369774	7.05117	0.632035	0.948939
572	CP176375	helix-turn-helix domain-containing protein CDS	750061	750168	+	0.300796	1.53958	0.633472	0.950315
1658	CP176375	AI-2E family transporter CDS	2271182	2272348	-	0.134597	3.53896	0.633875	0.950315
863	CP176375	ISL3-like element ISEfa5 family transposase CDS	1183765	1185060	-	-0.0488107	6.61241	0.634367	0.950315
165	CP176375	pepA CDS	254743	255822	+	0.0295579	8.4799	0.634839	0.950315
654	CP176375	O-methyltransferase CDS	859123	859806	+	-0.175019	2.7282	0.635187	0.950315
253	CP176375	oleate hydratase CDS	346876	348570	-	0.027498	7.94315	0.636122	0.950315
1747	CP176375	hypothetical protein CDS	2366284	2366490	-	0.106037	4.12401	0.636423	0.950315
386	CP176375	DUF421 domain-containing protein CDS	513939	514607	+	-0.0777317	5.72076	0.636503	0.950315
1048	CP176375	ISL3-like element ISEfa5 family transposase CDS	1431933	1433228	-	0.0479834	6.56928	0.637401	0.95077
812	CP176375	L-ribulose-5-phosphate 4-epimerase CDS	1108611	1109321	+	0.181002	3.43416	0.637696	0.95077
270	CP176375	malonate decarboxylase holo-ACP synthase CDS	367444	368037	+	-0.061245	5.89632	0.6391	0.951765
2011	CP176375	msr(C) CDS	2709175	2710653	-	0.0310954	7.472	0.639512	0.951765
1832	CP176375	diacylglycerol/lipid kinase family protein CDS	2439583	2440548	+	-0.0273246	8.24419	0.639696	0.951765
1390	CP176375	serine hydrolase CDS	1897334	1898641	+	-0.0403218	7.19557	0.640386	0.951925
1946	CP176375	hypothetical protein CDS	2599616	2599846	+	-0.0600385	5.7587	0.64073	0.951925
2135	CP176375	ychF CDS	2874986	2876086	-	0.209743	1.96136	0.641138	0.951925
389	CP176375	galactokinase CDS	516703	517890	-	-0.0340836	7.60449	0.643104	0.953568
245	CP176375	FadR/GntR family transcriptional regulator CDS	338111	338809	+	0.0238435	8.34997	0.643135	0.953568
1240	CP176375	ISL3-like element ISEfa5 family transposase CDS	1663888	1665183	+	-0.0500709	6.36496	0.643877	0.954007
1730	CP176375	CD3337/EF1877 family mobilome membrane protein CDS	2347600	2349942	-	0.0253822	8.10203	0.648576	0.959898
203	CP176375	IS3 family transposase CDS	293890	294166	+	-0.0806533	5.91711	0.651152	0.959898
373	CP176375	IS256 family transposase CDS	499400	500572	-	-0.0350301	7.33843	0.651705	0.959898
964	CP176375	esterase CDS	1314388	1314606	+	-0.122951	3.97123	0.651835	0.959898
537	CP176375	hypothetical protein CDS	708419	708928	+	-0.0311515	7.38932	0.652062	0.959898
1313	CP176375	hypothetical protein CDS	1798637	1798987	+	-0.0664471	5.56521	0.653396	0.959898
423	CP176375	SpaH/EbpB family LPXTG-anchored major pilin CDS	558132	559829	+	-0.0274123	7.73748	0.6534	0.959898
818	CP176375	IS110 family transposase CDS	1114628	1115878	-	-0.0446212	6.60345	0.65416	0.959898
226	CP176375	heavy metal translocating P-type ATPase CDS	315960	317840	+	0.0522758	6.10627	0.654804	0.959898
217	CP176375	PTS sugar transporter subunit IIC CDS	307048	308100	+	0.0268529	7.85287	0.655022	0.959898
1420	CP176375	HD family phosphohydrolase CDS	1934167	1936359	-	-0.247444	2.04465	0.655033	0.959898
2089	CP176375	energy-coupling factor transporter transmembranecomponent T family protein CDS	2804253	2804921	-	0.0440928	6.71278	0.655893	0.959898
426	CP176375	sapS CDS	561672	562697	+	0.044624	6.86221	0.656122	0.959898
1654	CP176375	ABC transporter ATP-binding protein CDS	2265496	2267388	-	-0.0393862	7.19434	0.656257	0.959898
1745	CP176375	hypothetical protein CDS	2365424	2365846	+	-0.0583521	5.82901	0.656463	0.959898
1404	CP176375	glycosyltransferase family 4 protein CDS	1912434	1913519	-	0.102582	4.74293	0.65661	0.959898
942	CP176375	purN CDS	1277516	1278094	+	-0.112589	4.03039	0.657004	0.959898
1881	CP176375	comGA CDS	2499974	2500903	-	0.103786	5.08714	0.65712	0.959898
1701	CP176375	RNA polymerase sigma factor CDS	2317042	2317443	-	0.0963183	4.81634	0.657317	0.959898
1295	CP176375	LacI family DNA-binding transcriptional regulator CDS	1777840	1778820	-	-0.0174505	9.66067	0.657406	0.959898
821	CP176375	hypothetical protein CDS	1118043	1118303	+	-0.115719	3.86002	0.658079	0.959898
1237	CP176375	LacI family DNA-binding transcriptional regulator CDS	1660984	1662018	+	0.0426852	6.50307	0.658615	0.959898
2020	CP176375	SDR family oxidoreductase CDS	2719944	2720795	-	0.0222823	8.50234	0.659532	0.959898
793	CP176375	ISL3-like element ISEfa5 family transposase CDS	1083038	1084333	-	0.0451523	6.76132	0.660465	0.959898
221	CP176375	restriction endonuclease subunit S CDS	310829	311392	+	0.0247654	8.16696	0.660854	0.959898
943	CP176375	purH CDS	1278091	1279626	+	-0.0494108	6.22853	0.661171	0.959898
379	CP176375	dapD CDS	505793	506488	+	0.120622	3.709	0.662573	0.959898
1008	CP176375	hypothetical protein CDS	1378919	1379137	-	0.161456	3.2794	0.662809	0.959898
1727	CP176375	replication-relaxation family protein CDS	2343144	2344055	-	0.043896	6.48145	0.663332	0.959898
2052	CP176375	antirestriction protein ArdA CDS	2760792	2761295	+	-0.0411356	6.8049	0.664008	0.959898
1573	CP176375	RsmF rRNA methyltransferase first C-terminal domain-containing protein CDS	2161972	2163342	-	-0.0569417	7.06647	0.664756	0.959898
501	CP176375	GntR family transcriptional regulator CDS	662227	662928	+	0.147106	3.34606	0.664924	0.959898
1652	CP176375	serine hydrolase domain-containing protein CDS	2262689	2263714	-	0.0715913	5.55618	0.665396	0.959898
861	CP176375	nucleotide pyrophosphohydrolase CDS	1181310	1181642	+	0.30569	0.650086	0.66719	0.959898
2100	CP176375	prepilin peptidase CDS	2815584	2816270	+	-0.153682	2.66317	0.667846	0.959898
216	CP176375	2-dehydropantoate 2-reductase CDS	306097	307035	+	-0.0670085	5.4491	0.668375	0.959898
1788	CP176375	DUF1642 domain-containing protein CDS	2396145	2396675	-	-0.061723	5.71905	0.668609	0.959898
939	CP176375	purL CDS	1272798	1275020	+	-0.0742111	5.02852	0.669072	0.959898
2097	CP176375	tyrosine-type recombinase/integrase CDS	2810695	2811921	+	-0.0410841	6.78079	0.669102	0.959898
1506	CP176375	DUF4809 family protein CDS	2077925	2078395	-	-0.136088	3.68267	0.669215	0.959898
2079	CP176375	putative metal homeostasis protein CDS	2795926	2796048	-	0.0535091	6.02054	0.669649	0.959898
1569	CP176375	YutD family protein CDS	2157594	2158271	-	-0.600995	0.650143	0.670431	0.959898
451	CP176375	methionine ABC transporter ATP-binding protein CDS	598426	599460	+	-0.0400878	6.67055	0.670528	0.959898
197	CP176375	hypothetical protein CDS	286223	287146	+	0.033941	7.65689	0.670886	0.959898
1159	CP176375	helix-turn-helix domain-containing protein CDS	1565531	1565776	+	0.463195	0.595937	0.671427	0.959898
959	CP176375	YlbF family regulator CDS	1310175	1310621	+	-0.0900317	5.33418	0.672261	0.959898
505	CP176375	nucleoside 2-deoxyribosyltransferase CDS	664989	665429	+	0.0990881	4.60469	0.672632	0.959898
1055	CP176375	ABC transporter permease CDS	1441033	1441914	+	-0.180491	2.64982	0.672663	0.959898
2047	CP176375	zeta toxin family protein CDS	2753889	2754563	+	0.0550906	6.41595	0.673286	0.959898
827	CP176375	glycoside hydrolase family 1 protein CDS	1123443	1124840	+	0.030354	7.26705	0.673293	0.959898
1593	CP176375	PTS sugar transporter subunit IIB CDS	2189520	2189990	-	-0.0334826	7.42248	0.673734	0.959898
545	CP176375	Gfo/Idh/MocA family protein CDS	717186	718106	+	0.0995874	3.83244	0.673905	0.959898
1782	CP176375	DUF6275 family protein CDS	2393681	2393941	-	-0.0997767	4.15735	0.67401	0.959898
259	CP176375	amino acid permease CDS	354050	355528	+	0.0259819	8.17201	0.674587	0.959898
541	CP176375	uracil-DNA glycosylase CDS	711385	712065	+	0.0861847	4.47262	0.675949	0.959898
830	CP176375	Spx/MgsR family RNA polymerase-binding regulatory protein CDS	1126665	1127120	-	0.127999	4.21111	0.676974	0.959898
911	CP176375	AEC family transporter CDS	1246501	1247502	+	-0.119349	3.5601	0.677431	0.959898
768	CP176375	hemolysin family protein CDS	1023696	1025072	+	-0.0827178	5.40396	0.677658	0.959898
335	CP176375	UbiD family decarboxylase CDS	448702	450177	-	-0.0364978	6.72675	0.677691	0.959898
1275	CP176375	helix-turn-helix domain-containing protein CDS	1732930	1733382	+	-0.138521	3.13351	0.677818	0.959898
362	CP176375	deoxynucleoside kinase CDS	484167	484886	+	-0.024799	7.94687	0.677923	0.959898
1600	CP176375	ABC transporter ATP-binding protein CDS	2199485	2200594	+	-0.0786334	4.80442	0.678357	0.959898
527	CP176375	murQ CDS	695007	695903	+	-0.137998	3.33919	0.67854	0.959898
1228	CP176375	helix-turn-helix domain-containing protein CDS	1645366	1646295	+	0.0851818	4.67391	0.67883	0.959898
1414	CP176375	tyrosine-protein phosphatase CDS	1923582	1924346	-	0.0637801	5.42177	0.679303	0.959898
63	CP176375	ABC transporter ATP-binding protein CDS	120689	121444	+	-0.112965	4.33651	0.679324	0.959898
1360	CP176375	hypothetical protein CDS	1857601	1858083	-	0.071886	5.46135	0.679326	0.959898
265	CP176375	LysR family transcriptional regulator CDS	361832	362689	-	0.0687965	5.14636	0.680371	0.959898
213	CP176375	scrK CDS	303317	304186	+	0.035597	7.03816	0.68142	0.959898
274	CP176375	BglG family transcription antiterminator CDS	371395	373488	+	-0.0362668	6.69233	0.681426	0.959898
280	CP176375	NUDIX hydrolase CDS	377521	378126	+	-0.312995	1.41901	0.681444	0.959898
1711	CP176375	hypothetical protein CDS	2331764	2332063	-	0.0680687	5.14159	0.681484	0.959898
1633	CP176375	alpha/beta hydrolase fold domain-containing protein CDS	2237354	2238301	-	-0.0479079	6.51738	0.681655	0.959898
1805	CP176375	ABC transporter permease/substrate binding protein CDS	2411114	2412841	-	-0.0359827	6.67443	0.682391	0.959898
1336	CP176375	hypothetical protein CDS	1825398	1825658	-	0.199993	2.27041	0.682786	0.959898
138	CP176375	adhE CDS	216495	219092	+	0.0487233	6.0843	0.683389	0.959898
397	CP176375	metal ABC transporter substrate-binding protein CDS	526669	527619	+	-0.0261447	7.64173	0.683503	0.959898
2057	CP176375	CD3337/EF1877 family mobilome membrane protein CDS	2766863	2768986	+	0.021229	8.90392	0.683904	0.959898
1162	CP176375	HAD family hydrolase CDS	1568361	1569074	-	0.035599	6.97607	0.684109	0.959898
769	CP176375	peptide chain release factor 3 CDS	1025473	1027053	+	0.047627	6.16283	0.684146	0.959898
1136	CP176375	hypothetical protein CDS	1541368	1542828	-	0.0562993	5.7264	0.684168	0.959898
1137	CP176375	glsA CDS	1543036	1543962	-	0.0535913	5.80093	0.685701	0.960992
1750	CP176375	hypothetical protein CDS	2367043	2367345	-	-0.12617	3.6841	0.686563	0.960992
903	CP176375	TatD family hydrolase CDS	1236959	1237681	+	0.0615373	5.75911	0.687146	0.960992
402	CP176375	NAD(P)/FAD-dependent oxidoreductase CDS	532551	533663	-	0.0500376	6.00136	0.687267	0.960992
1552	CP176375	fructosamine kinase family protein CDS	2137679	2138512	-	-0.16756	2.80289	0.687876	0.960992
1041	CP176375	aspartate carbamoyltransferase catalytic subunit CDS	1422053	1422979	+	0.0519577	6.08185	0.688124	0.960992
945	CP176375	aldo/keto reductase family oxidoreductase CDS	1281038	1281952	+	-0.0431177	6.37595	0.688386	0.960992
416	CP176375	ABC transporter substrate-binding protein CDS	547749	549083	+	-0.0449294	6.38929	0.688761	0.960992
1739	CP176375	hypothetical protein CDS	2357404	2358324	-	0.119488	4.31957	0.688988	0.960992
1301	CP176375	rhomboid family intramembrane serine protease CDS	1785750	1786448	-	0.0867498	4.75872	0.689502	0.961083
951	CP176375	mmsB CDS	1289014	1290219	+	0.0205214	9.25049	0.690061	0.961237
1763	CP176375	phage baseplate upper protein CDS	2376230	2377138	-	0.0363056	6.55806	0.691824	0.963065
275	CP176375	PTS sugar transporter subunit IIB CDS	373513	373815	+	0.184234	2.60934	0.694283	0.965861
1685	CP176375	groES CDS	2303293	2303577	-	0.0870439	4.19073	0.695571	0.96624
1029	CP176375	VanZ family protein CDS	1406074	1407237	+	0.0738844	5.19788	0.696842	0.96624
1785	CP176375	hypothetical protein CDS	2395462	2395749	-	1.07102	-0.297479	0.697333	0.96624
1487	CP176375	V-type ATP synthase subunit A CDS	2044182	2045963	-	-0.767281	-0.297466	0.697481	0.96624
676	CP176375	DUF4828 domain-containing protein CDS	902924	903253	-	-0.0348116	6.70932	0.697713	0.96624
1266	CP176375	restriction endonuclease CDS	1723663	1724259	-	-0.133588	3.81407	0.697895	0.96624
2085	CP176375	ABC transporter ATP-binding protein CDS	2800376	2802130	-	0.0253816	8.45632	0.698083	0.96624
956	CP176375	recQ CDS	1302241	1304013	+	0.0614275	5.47562	0.698608	0.96624
1246	CP176375	hypothetical protein CDS	1681199	1681408	-	-0.141593	2.92833	0.698964	0.96624
1011	CP176375	IS30 family transposase CDS	1382613	1383566	-	0.0506166	6.30826	0.699983	0.96624
2066	CP176375	Rib/alpha-like domain-containing protein CDS	2778602	2784529	-	-0.0174256	9.45199	0.700142	0.96624
559	CP176375	ABC transporter permease CDS	734990	735796	+	-0.760419	-0.297732	0.700252	0.96624
778	CP176375	nicotinate-nucleotide adenylyltransferase CDS	1048747	1049397	+	-0.754268	-0.297655	0.700422	0.96624
302	CP176375	FAD-dependent oxidoreductase CDS	406233	407888	+	0.0461673	5.82774	0.702985	0.969151
882	CP176375	hslU CDS	1207380	1208780	+	-0.135885	3.58034	0.704105	0.970071
1647	CP176375	ABC transporter permease CDS	2256090	2257217	+	-0.0234097	8.0418	0.707366	0.973936
45	CP176375	purine-nucleoside phosphorylase CDS	66657	67475	+	0.166807	1.75322	0.708377	0.974164
914	CP176375	sensor histidine kinase CDS	1249327	1250112	-	0.0712572	4.71243	0.708441	0.974164
1262	CP176375	hemW CDS	1720841	1722007	-	0.0361484	6.70878	0.709136	0.974493
1545	CP176375	cysteine desulfurase family protein CDS	2130052	2131194	-	0.195831	2.51059	0.713843	0.979945
616	CP176375	EAL domain-containing protein CDS	810642	811424	+	0.0309722	7.11746	0.71445	0.979945
1060	CP176375	topB CDS	1445862	1448090	+	0.0776329	4.43767	0.714476	0.979945
87	CP176375	mutS CDS	145039	147684	+	0.0243971	7.44301	0.715639	0.980871
658	CP176375	sigma 54-interacting transcriptional regulator CDS	864864	867671	+	0.0180839	8.481	0.716068	0.980871
776	CP176375	GIY-YIG nuclease family protein CDS	1036652	1037617	-	0.0448241	6.1236	0.716647	0.981037
842	CP176375	lysozyme family protein CDS	1148025	1148657	+	0.119	3.08523	0.717227	0.981105
382	CP176375	M20 family metallopeptidase CDS	508823	509974	+	-0.0214016	7.87788	0.718184	0.981105
261	CP176375	HAD-IC family P-type ATPase CDS	356939	359491	+	-0.0195017	9.13772	0.719211	0.981105
1366	CP176375	IS3-like element ISEnfa3 family transposase CDS	1864906	1865347	-	-0.0282354	7.09588	0.719444	0.981105
252	CP176375	alcohol dehydrogenase catalytic domain-containing protein CDS	345092	346225	-	-0.0251266	7.30223	0.7207	0.981105
1712	CP176375	DEAD/DEAH box helicase CDS	2332366	2332737	-	-0.163148	1.84964	0.720813	0.981105
1457	CP176375	hypothetical protein CDS	1995972	1996259	-	0.0541177	5.51539	0.720897	0.981105
453	CP176375	MetQ/NlpA family ABC transporter substrate-binding protein CDS	600163	601011	+	0.0814658	4.362	0.721744	0.981105
1355	CP176375	hypothetical protein CDS	1845252	1846043	-	-0.0318445	6.79605	0.72192	0.981105
844	CP176375	cell division site-positioning protein MapZ family protein CDS	1155452	1157551	+	0.0701462	4.78163	0.722028	0.981105
1959	CP176375	ABC transporter ATP-binding protein CDS	2611425	2613197	-	0.0289359	6.92834	0.723087	0.981105
553	CP176375	NAD(P)-binding oxidoreductase CDS	729425	730072	-	-0.09628	4.24249	0.723401	0.981105
684	CP176375	eis CDS	912654	913835	+	0.0239242	8.06573	0.723607	0.981105
1859	CP176375	tRNA1(Val) (adenine(37)-N6)-methyltransferase CDS	2473349	2474083	+	-0.0378146	6.42094	0.724119	0.981105
366	CP176375	16S rRNA	489855	491414	+	0.264957	1.02438	0.724305	0.981105
1716	CP176375	hypothetical protein CDS	2335043	2335261	-	-0.0898515	4.5116	0.72473	0.981105
730	CP176375	peptidoglycan recognition family protein CDS	948838	949863	+	0.0544765	5.54926	0.724886	0.981105
1367	CP176375	IS3-like element ISEnfa3 family transposase CDS	1864008	1864906	-	0.0238994	7.88984	0.725575	0.981105
895	CP176375	LacI family DNA-binding transcriptional regulator CDS	1226807	1227754	+	-0.021396	7.91018	0.725669	0.981105
1930	CP176375	hypothetical protein CDS	2572774	2573292	-	-0.0459155	6.38318	0.725862	0.981105
650	CP176375	IS3-like element ISEnfa3 family transposase CDS	854367	855265	-	-0.0230895	7.78036	0.727094	0.98215
228	CP176375	ferritin-like domain-containing protein CDS	318151	318693	+	-0.0481713	5.86058	0.728736	0.983157
828	CP176375	PadR family transcriptional regulator CDS	1125509	1125835	+	-0.112556	3.92221	0.728944	0.983157
368	CP176375	glutathione peroxidase CDS	494936	495406	-	0.256517	1.84955	0.729918	0.983157
190	CP176375	HAD family hydrolase CDS	279797	280444	+	-0.0237752	7.4219	0.730238	0.983157
1864	CP176375	cytochrome P450 CDS	2482071	2483330	-	-0.0288001	7.33221	0.730375	0.983157
1376	CP176375	copB CDS	1874103	1876259	-	0.0581418	5.31295	0.730721	0.983157
1817	CP176375	IS982-like element ISEfm1 family transposase CDS	2427009	2427917	-	-0.0216489	7.59142	0.731332	0.983157
806	CP176375	ulaG CDS	1103711	1104778	+	0.0877347	3.88942	0.731513	0.983157
1249	CP176375	RDD family protein CDS	1687811	1688470	-	0.0780458	4.21653	0.732877	0.983214
157	CP176375	citrate transporter CDS	244458	245795	+	-0.0489045	5.59974	0.733153	0.983214
2018	CP176375	PRD domain-containing protein CDS	2716785	2717657	+	-0.0289496	7.24008	0.733297	0.983214
1204	CP176375	pepT CDS	1612539	1613771	-	-0.0125524	10.4041	0.733679	0.983214
1302	CP176375	5-formyltetrahydrofolate cyclo-ligase CDS	1786468	1787010	-	0.0449753	5.61439	0.734421	0.983214
1331	CP176375	winged helix-turn-helix domain-containing protein CDS	1819977	1820693	-	-0.033075	6.54192	0.735074	0.983214
2033	CP176375	MutS-related protein CDS	2735098	2736747	-	-0.0164905	8.60307	0.735891	0.983214
848	CP176375		1164207	1164332	+	-0.54623	-0.104862	0.737982	0.983214
624	CP176375	L-2-amino-thiazoline-4-carboxylic acid hydrolase CDS	817421	817714	+	-0.0476763	5.73113	0.738399	0.983214
1416	CP176375	LCP family protein CDS	1925879	1926823	-	0.103786	3.63745	0.73847	0.983214
198	CP176375	DUF927 domain-containing protein CDS	287329	290004	+	-0.0197811	8.49201	0.738772	0.983214
1895	CP176375	glycoside hydrolase family 43 protein CDS	2523567	2525135	-	0.016757	8.44168	0.738821	0.983214
1238	CP176375	alpha/beta hydrolase CDS	1662085	1663098	-	0.0607118	4.93388	0.73895	0.983214
539	CP176375	LURP-one-related/scramblase family protein CDS	709849	710364	-	0.163419	2.06521	0.73943	0.983214
876	CP176375	VOC family protein CDS	1197159	1197557	-	0.0563829	5.0778	0.739788	0.983214
868	CP176375	dihydrofolate reductase CDS	1190845	1191372	+	0.100177	3.60952	0.739792	0.983214
327	CP176375	class C sortase CDS	440502	441662	+	0.0413526	6.15169	0.740644	0.983214
1001	CP176375	peptidylprolyl isomerase CDS	1365604	1366365	-	-0.116686	3.51605	0.742286	0.983214
2068	CP176375	YSIRK-targeted surface antigen transcriptional regulator CDS	2785597	2786802	-	0.0240349	7.68711	0.743154	0.983214
1914	CP176375	RluA family pseudouridine synthase CDS	2548980	2549837	+	-0.0346648	6.40967	0.743997	0.983214
709	CP176375	thymidylate synthase CDS	929427	929594	+	-0.190679	2.10452	0.744525	0.983214
74	CP176375	IS30 family transposase CDS	132781	133734	-	-0.0424545	5.78439	0.7451	0.983214
961	CP176375	SepM family pheromone-processing serine protease CDS	1312100	1313143	+	0.109725	3.20835	0.745167	0.983214
2119	CP176375	Gx transporter family protein CDS	2846872	2847438	-	0.0941173	4.31412	0.7456	0.983214
1007	CP176375	recJ CDS	1375807	1378104	+	0.0476404	5.84054	0.745709	0.983214
1539	CP176375	cold-shock protein CDS	2121204	2121404	-	-0.0249617	7.35506	0.745767	0.983214
1876	CP176375	comGF CDS	2497541	2497966	-	-0.0593955	4.8024	0.745786	0.983214
944	CP176375	purD CDS	1279642	1280916	+	0.0195969	7.89781	0.746146	0.983214
76	CP176375	CidA/LrgA family protein CDS	134948	135358	+	-0.0838357	3.70242	0.747361	0.983214
1878	CP176375	comGD CDS	2498248	2498718	-	0.0838201	3.77798	0.747376	0.983214
1173	CP176375	gnd CDS	1575916	1576818	-	0.0576519	5.49224	0.748259	0.983214
1909	CP176375	rhamnogalacturonan acetylesterase CDS	2542627	2543310	+	-0.0426587	6.24552	0.749725	0.983214
1884	CP176375	ABC transporter permease CDS	2504605	2505816	-	0.0155243	9.00536	0.750187	0.983214
1197	CP176375	eis CDS	1604726	1605946	+	0.0466944	5.39274	0.75043	0.983214
642	CP176375	hypothetical protein CDS	846794	846961	+	-0.0764904	4.04558	0.750546	0.983214
323	CP176375	glycoside hydrolase family 65 protein CDS	432337	434631	-	-0.025181	7.37818	0.750792	0.983214
1012	CP176375	glucosaminidase domain-containing protein CDS	1383748	1384635	+	0.0877796	3.83822	0.751003	0.983214
1664	CP176375	NAD(P)-dependent oxidoreductase CDS	2276823	2277983	-	0.0329115	6.34678	0.751284	0.983214
517	CP176375	MetQ/NlpA family ABC transporter substrate-binding protein CDS	681456	682295	+	-0.0868552	4.6007	0.752134	0.983214
14	CP176375	acyltransferase domain-containing protein CDS	27697	28575	+	0.0171591	9.3896	0.752472	0.983214
1994	CP176375	competence/damage-inducible protein A CDS	2685261	2686502	-	-0.0357097	6.19671	0.753111	0.983214
2081	CP176375	hypothetical protein CDS	2797255	2797632	-	0.146549	3.10524	0.753122	0.983214
1396	CP176375	acylphosphatase CDS	1903969	1904244	+	0.0467081	5.67783	0.753735	0.983214
2001	CP176375	PIN/TRAM domain-containing protein CDS	2699740	2700897	-	-0.170068	3.02271	0.754399	0.983214
1244	CP176375	fructose-specific PTS transporter subunit EIIC CDS	1677428	1679359	-	0.0280344	6.69442	0.754622	0.983214
759	CP176375	DUF1189 domain-containing protein CDS	1010672	1011475	-	0.0532021	4.97234	0.755172	0.983214
555	CP176375	phosphopantothenate--cysteine ligase CDS	731353	732090	-	0.0984084	3.76064	0.755421	0.983214
234	CP176375	truA CDS	325137	325877	+	0.0306764	6.39558	0.755481	0.983214
1799	CP176375	DUF4352 domain-containing protein CDS	2406695	2407330	+	-0.0233876	7.43272	0.755871	0.983214
1499	CP176375	NAD(P)/FAD-dependent oxidoreductase CDS	2067657	2069021	-	0.0309963	7.11205	0.756301	0.983214
534	CP176375	hypothetical protein CDS	705403	706680	+	-0.0175836	7.96626	0.75657	0.983214
33	CP176375	LacI family DNA-binding transcriptional regulator CDS	50790	51782	+	0.0381078	5.99884	0.757305	0.983214
1769	CP176375	DUF6838 family protein CDS	2384621	2384998	-	0.118884	2.82588	0.75768	0.983214
163	CP176375	pepV CDS	251548	252966	+	-0.0235032	7.11358	0.758008	0.983214
786	CP176375	MurR/RpiR family transcriptional regulator CDS	1061342	1062190	+	-0.05163	5.71508	0.758117	0.983214
404	CP176375	GyrI-like domain-containing protein CDS	535332	535949	+	-0.0765945	4.60406	0.758463	0.983214
765	CP176375	mutY CDS	1019991	1021169	+	0.0227841	7.22336	0.75909	0.983214
144	CP176375	AraC family transcriptional regulator CDS	225293	226162	-	0.0698058	4.4776	0.759141	0.983214
1656	CP176375	TetR/AcrR family transcriptional regulator CDS	2269128	2269778	-	-0.102213	3.68968	0.759209	0.983214
159	CP176375	hypothetical protein CDS	247947	248636	+	0.028075	7.06096	0.759217	0.983214
227	CP176375	heavy-metal-associated domain-containing protein CDS	317919	318146	+	0.114133	2.93965	0.759569	0.983214
454	CP176375	sufC CDS	601208	601981	+	-0.181	2.14344	0.760223	0.983466
1259	CP176375	uvrB CDS	1710847	1712841	-	0.0338678	6.29083	0.762641	0.986
1708	CP176375	mannitol dehydrogenase family protein CDS	2326854	2328485	-	0.0244075	7.00568	0.763874	0.986997
1456	CP176375	PTS sugar transporter subunit IIB CDS	1995544	1995864	-	-0.406865	0.0651762	0.764653	0.987408
1807	CP176375	GntR family transcriptional regulator CDS	2414214	2414858	-	-0.0265843	6.72651	0.765297	0.987473
244	CP176375	aldo/keto reductase CDS	336866	337822	+	-0.0473284	5.45021	0.766224	0.987473
420	CP176375	phosphatase PAP2 family protein CDS	551502	552020	+	0.0603198	5.3431	0.766858	0.987473
2069	CP176375	helix-turn-helix domain-containing protein CDS	2787976	2788167	+	0.159826	2.35476	0.766971	0.987473
551	CP176375	flavocytochrome c CDS	726520	728034	+	-0.0470112	6.00753	0.767471	0.987473
1026	CP176375	L-threonine 3-dehydrogenase CDS	1403068	1404021	+	-0.0284565	6.80336	0.767643	0.987473
667	CP176375	arginine repressor CDS	878750	879199	+	0.0448494	5.56458	0.768293	0.987473
1698	CP176375	tRNA-Lys	2316024	2316096	+	0.0328728	6.25482	0.768799	0.987473
1802	CP176375	EntF family bacteriocin induction factor CDS	2409960	2410106	-	0.129711	2.33789	0.768854	0.987473
755	CP176375	liaS CDS	1006647	1007714	+	-0.0308761	6.28595	0.769326	0.987486
481	CP176375	FtsK/SpoIIIE domain-containing protein CDS	636254	637639	+	0.0439642	6.05242	0.770318	0.987719
1676	CP176375	ArsR/SmtB family transcription factor CDS	2293078	2293968	+	-0.0834931	3.4573	0.770496	0.987719
1468	CP176375	ArgE/DapE family deacylase CDS	2017228	2018367	-	0.0418119	5.96041	0.770891	0.987719
1190	CP176375	SDR family oxidoreductase CDS	1595396	1596196	-	0.0481477	5.86362	0.772758	0.988904
1393	CP176375	FusB/FusC family EF-G-binding protein CDS	1901417	1902063	-	-0.212406	1.44981	0.773169	0.988904
1337	CP176375	GAF domain-containing protein CDS	1825843	1826340	-	0.041323	5.66328	0.773202	0.988904
1287	CP176375	phnX CDS	1765016	1765801	+	0.0429054	5.62784	0.775045	0.990669
2053	CP176375	conjugal transfer protein CDS	2761355	2761744	+	-0.0766675	4.36703	0.775775	0.991011
703	CP176375	YopX family protein CDS	926082	926501	+	-0.0352061	6.26715	0.777588	0.991263
1020	CP176375	DUF1273 domain-containing protein CDS	1396013	1396552	+	-0.102604	2.82574	0.777847	0.991263
1013	CP176375	cysK CDS	1384775	1385701	+	-0.0384501	5.91517	0.778569	0.991263
471	CP176375	type I restriction-modification system subunit M CDS	620322	621917	+	-0.0265602	6.70962	0.778626	0.991263
1134	CP176375	N-acetylmannosamine-6-phosphate 2-epimerase CDS	1538050	1538733	-	-0.579171	0.142806	0.779067	0.991263
1991	CP176375	metal ABC transporter substrate-binding protein CDS	2676349	2677287	-	0.0830003	3.62309	0.779896	0.991263
240	CP176375	dfrG CDS	331475	331972	+	-0.0870866	3.53924	0.780033	0.991263
328	CP176375	phenolic acid decarboxylase CDS	442604	443134	-	0.0188774	8.0073	0.781868	0.991263
120	CP176375	hypothetical protein CDS	185605	186978	+	-0.0234958	7.37634	0.782068	0.991263
2099	CP176375	gluconokinase CDS	2813966	2815504	-	0.0241274	6.75088	0.782156	0.991263
1562	CP176375	hypothetical protein CDS	2149794	2150156	-	-0.134657	2.35447	0.783156	0.991263
1050	CP176375	LysR family transcriptional regulator CDS	1434892	1435794	+	0.0640803	4.36605	0.783524	0.991263
1710	CP176375	hypothetical protein CDS	2330309	2331763	-	0.024874	6.844	0.784163	0.991263
1477	CP176375	HD domain-containing protein CDS	2034003	2035370	+	-0.0382429	5.81145	0.784616	0.991263
1169	CP176375	PTS mannose/fructose/sorbose/N-acetylgalactosamine transporter subunit IIC CDS	1572955	1573788	-	0.0476412	5.40694	0.784703	0.991263
104	CP176375	NAD-dependent protein deacylase CDS	166543	167268	+	-0.0248682	7.2834	0.784922	0.991263
434	CP176375	M13 family metallopeptidase CDS	573594	575501	-	-0.0193264	7.67188	0.785146	0.991263
664	CP176375	M24 family metallopeptidase CDS	872229	873293	+	-0.48832	0.287288	0.786113	0.991263
747	CP176375	IS30 family transposase CDS	996915	997868	+	-0.0251816	6.70269	0.786541	0.991263
1440	CP176375	aminopeptidase P family protein CDS	1969131	1970237	+	-0.0256461	6.6195	0.78664	0.991263
1905	CP176375	LacI family DNA-binding transcriptional regulator CDS	2537070	2538062	+	0.0600656	4.45739	0.786924	0.991263
1369	CP176375	IS3 family transposase CDS	1866073	1866349	+	0.104391	3.24422	0.787129	0.991263
361	CP176375	accessory gene regulator B family protein CDS	482802	483404	-	-0.0199848	7.82933	0.788261	0.991263
1439	CP176375	transglycosylase domain-containing protein CDS	1965238	1967583	+	0.0205399	7.112	0.78913	0.991263
548	CP176375	bacterial Ig-like domain-containing protein CDS	722689	724749	+	-0.0171112	7.62042	0.789399	0.991263
1294	CP176375	ISL3-like element ISEfa5 family transposase CDS	1776392	1777687	+	0.0254223	6.55848	0.789401	0.991263
1548	CP176375	Cof-type HAD-IIB family hydrolase CDS	2133865	2134704	-	0.0475095	5.46452	0.789563	0.991263
1972	CP176375	mfd CDS	2640186	2643707	-	-0.0483717	4.9923	0.78957	0.991263
1682	CP176375	hypothetical protein CDS	2299401	2299673	-	0.0758587	3.96567	0.79033	0.991263
879	CP176375	trmFO CDS	1202519	1203895	+	0.0598702	4.7641	0.791134	0.991263
107	CP176375	GlsB/YeaQ/YmgE family stress response membrane protein CDS	172787	173053	+	0.0942959	3.77953	0.79127	0.991263
980	CP176375	hypothetical protein CDS	1333546	1333737	+	-0.0673354	4.48553	0.791857	0.991263
1669	CP176375	family 43 glycosylhydrolase CDS	2285081	2286040	-	-0.0242172	6.92572	0.791997	0.991263
1751	CP176375	hypothetical protein CDS	2367348	2367581	-	0.10487	2.50981	0.792043	0.991263
711	CP176375	hypothetical protein CDS	929969	930250	+	-0.0295139	7.17218	0.792372	0.991263
1168	CP176375	PTS system mannose/fructose/sorbose family transporter subunit IID CDS	1572080	1572937	-	0.0474811	4.98518	0.792985	0.991263
55	CP176375	ABC transporter permease CDS	106462	107376	+	-0.0262811	6.65962	0.793103	0.991263
306	CP176375	heavy metal-binding domain-containing protein CDS	413168	413488	-	-0.0345771	6.3714	0.794557	0.991459
1441	CP176375	YtxH domain-containing protein CDS	1970296	1970898	-	-0.0472884	5.03616	0.794596	0.991459
1530	CP176375	FAD-dependent oxidoreductase CDS	2106612	2108225	+	0.0261653	7.36148	0.794649	0.991459
1659	CP176375	PTS glucitol/sorbitol transporter subunit IIA CDS	2272360	2272713	-	-0.0690278	4.1705	0.79567	0.991906
1373	CP176375	AAA family ATPase CDS	1869799	1870743	+	0.0233244	6.89316	0.796427	0.991906
726	CP176375	hypothetical protein CDS	945415	947541	+	0.0109993	9.18928	0.797348	0.991906
585	CP176375	ketose-bisphosphate aldolase CDS	767238	768098	+	0.0136792	8.14358	0.797419	0.991906
1252	CP176375	nifJ CDS	1695709	1699389	-	0.0112948	9.3995	0.798778	0.991906
1106	CP176375	amidase CDS	1505910	1507361	-	0.0218522	6.68569	0.798982	0.991906
1818	CP176375	MFS transporter CDS	2428011	2429060	-	0.0475302	5.14607	0.799044	0.991906
1544	CP176375	thiI CDS	2128825	2130036	-	0.161719	1.70229	0.79976	0.991906
1897	CP176375	pectinesterase family protein CDS	2525546	2526469	-	-0.0313889	5.77219	0.799951	0.991906
1752	CP176375	replication initiator protein A CDS	2369012	2370127	-	-0.0160876	8.1521	0.800369	0.991906
710	CP176375	HNH endonuclease CDS	929620	929964	+	-0.0226761	7.12227	0.800434	0.991906
1679	CP176375	DUF1827 family protein CDS	2296986	2297348	-	-0.0217436	7.24315	0.800875	0.991906
1357	CP176375	putative DNA-binding protein CDS	1850246	1850584	-	-0.352662	0.217327	0.801297	0.991906
475	CP176375	DUF1430 domain-containing protein CDS	630553	632589	+	-0.0153346	8.4463	0.801941	0.991906
921	CP176375	hypothetical protein CDS	1256374	1256934	+	-0.0550325	4.87284	0.802458	0.991906
304	CP176375	glycosyltransferase family 2 protein CDS	410787	412091	+	0.0453408	4.87727	0.802772	0.991906
1547	CP176375	HAD family hydrolase CDS	2133279	2133839	-	0.0198421	7.84617	0.803543	0.991906
1381	CP176375	YccF domain-containing protein CDS	1884492	1884851	-	-0.015902	8.25451	0.803871	0.991906
1535	CP176375	hypothetical protein CDS	2112843	2113370	-	-0.0171465	7.75567	0.804427	0.991906
1303	CP176375	FecCD family ABC transporter permease CDS	1787142	1788146	-	0.0201351	7.05238	0.806024	0.991906
772	CP176375	AAA family ATPase CDS	1028147	1030381	-	-0.0145364	8.18908	0.806593	0.991906
225	CP176375	GNAT family N-acetyltransferase CDS	315157	315771	+	-0.0209265	6.89003	0.806741	0.991906
1958	CP176375	IS3-like element ISEnfa3 family transposase CDS	2609960	2610858	-	0.0154283	7.88527	0.807068	0.991906
455	CP176375	sufD CDS	601994	603280	+	-0.196791	1.64935	0.807147	0.991906
2078	CP176375	zinc ABC transporter substrate-binding protein AdcA CDS	2794385	2795908	-	0.0148841	7.97	0.807363	0.991906
0	CP176375		1	2885794	+	-0.00523919	18.4309	0.808068	0.991906
1	CP176375	source Enterococcus faecium	1	2885794	+	-0.0052392	18.4309	0.808738	0.991906
613	CP176375	VirD4-like conjugal transfer protein%2C CD1115 family CDS	808100	809428	+	-0.0417021	5.28532	0.809023	0.991906
336	CP176375	hypothetical protein CDS	450358	450669	+	0.0219269	7.38054	0.80919	0.991906
52	CP176375	ABC transporter ATP-binding protein CDS	103524	104528	+	0.0176954	7.30734	0.809512	0.991906
836	CP176375	aldo/keto reductase CDS	1140119	1140970	-	0.0348927	5.96454	0.809813	0.991906
542	CP176375	N-acetyltransferase family protein CDS	713787	714311	+	0.0232655	6.72905	0.809833	0.991906
2133	CP176375	guaB CDS	2872212	2873696	-	0.0142087	7.80144	0.811475	0.991917
134	CP176375	cation-translocating P-type ATPase CDS	210845	213484	+	-0.012917	8.09387	0.812127	0.991917
597	CP176375	nrdD CDS	785012	787201	-	0.0133209	9.53366	0.812233	0.991917
187	CP176375	PTS sugar transporter subunit IIA CDS	277229	277690	+	-0.017523	7.30738	0.812687	0.991917
1598	CP176375	ABC transporter ATP-binding protein CDS	2196192	2197955	+	-0.0243358	6.46669	0.813113	0.991917
1936	CP176375	transposase CDS	2577765	2578613	+	-0.0177582	7.74132	0.81337	0.991917
1678	CP176375	nicotinate phosphoribosyltransferase CDS	2294877	2296349	-	0.026175	6.40229	0.814116	0.991917
1709	CP176375	GntR family transcriptional regulator CDS	2328808	2329473	+	0.052808	4.52139	0.814751	0.991917
1903	CP176375	carbohydrate ABC transporter permease CDS	2533310	2534182	+	-0.0338278	5.32956	0.814877	0.991917
2084	CP176375	ABC transporter ATP-binding protein CDS	2798650	2800416	-	-0.0120956	8.5606	0.815286	0.991917
2076	CP176375	IS30 family transposase CDS	2793468	2793929	+	-0.021168	7.06196	0.815723	0.991917
345	CP176375	SPFH domain-containing protein CDS	459578	460450	+	-0.180176	2.35464	0.816252	0.991917
845	CP176375	virulence factor B family protein CDS	1157747	1158610	+	0.0366826	5.78006	0.817347	0.991917
350	CP176375	PTS transporter subunit EIIC CDS	467408	468781	-	-0.0479624	4.63982	0.81767	0.991917
1374	CP176375	DUF58 domain-containing protein CDS	1870757	1871830	+	0.0523557	4.59582	0.817872	0.991917
1284	CP176375	rimP CDS	1749506	1749979	-	0.33994	0.419047	0.818389	0.991917
724	CP176375	phage tail protein CDS	942353	943090	+	0.118944	2.63678	0.818758	0.991917
1886	CP176375	HIT family protein CDS	2506684	2507118	+	-0.0231958	6.64517	0.819287	0.991917
288	CP176375	beta-glucoside-specific PTS transporter subunit IIABC CDS	387986	389881	+	-0.0134864	7.91745	0.819369	0.991917
538	CP176375	GNAT family N-acetyltransferase CDS	709239	709802	+	-0.0169498	7.1906	0.819457	0.991917
48	CP176375	truA CDS	93027	93773	+	0.10092	2.7786	0.819571	0.991917
1826	CP176375	alpha/beta fold hydrolase CDS	2435665	2436552	-	0.020816	6.63951	0.820295	0.992233
1618	CP176375	iron-containing alcohol dehydrogenase family protein CDS	2219324	2220427	+	-0.0266219	6.29677	0.821867	0.993572
898	CP176375	ABC transporter ATP-binding protein CDS	1231955	1232920	+	0.0240749	6.3366	0.828137	1
1326	CP176375	class I SAM-dependent rRNA methyltransferase CDS	1813484	1814662	-	0.0427686	4.84213	0.828158	1
1585	CP176375	SIS domain-containing protein CDS	2179577	2180191	-	-0.0231951	6.77356	0.829021	1
424	CP176375	class C sortase CDS	559903	560796	+	0.0205985	7.14417	0.829807	1
1323	CP176375	NAD(P)/FAD-dependent oxidoreductase CDS	1810878	1812131	+	0.0129214	8.26439	0.82993	1
636	CP176375	hypothetical protein CDS	841821	842765	+	0.0226225	6.33527	0.830268	1
973	CP176375	ATP-dependent DNA helicase CDS	1325535	1327910	+	0.0406401	5.15477	0.831889	1
1527	CP176375	hypothetical protein CDS	2104052	2104231	-	0.0823813	3.81339	0.832614	1
1829	CP176375	rpmG CDS	2437469	2437621	-	-0.126843	2.46547	0.833027	1
1963	CP176375	MDR family MFS transporter CDS	2616633	2618105	-	-0.018314	7.26889	0.833695	1
580	CP176375	hypothetical protein CDS	758541	758786	+	0.0246867	6.0971	0.83371	1
1985	CP176375	YdbC family protein CDS	2667171	2667389	-	-0.178534	2.104	0.833861	1
932	CP176375	nucleobase:cation symporter-2 family protein CDS	1265816	1267123	+	-0.0118117	8.2375	0.834608	1
896	CP176375	YitT family protein CDS	1228915	1229583	-	0.026305	6.00295	0.835101	1
736	CP176375	hypothetical protein CDS	953712	954083	+	-0.131528	2.33814	0.835418	1
307	CP176375	dhaM CDS	413642	414037	+	-0.0776274	3.53078	0.836242	1
278	CP176375	ketose-bisphosphate aldolase CDS	375580	376449	+	0.0223354	6.44636	0.83668	1
1558	CP176375	IS3 family transposase CDS	2142734	2143620	+	0.0309109	5.96397	0.837502	1
351	CP176375	rbsD CDS	468781	469176	-	0.0313834	5.46831	0.837608	1
918	CP176375	FUSC family protein CDS	1253277	1253879	-	0.0656726	3.15213	0.838921	1
1809	CP176375	nrdH CDS	2418091	2418315	+	0.0511117	4.19312	0.839967	1
1082	CP176375	tyrosine-type recombinase/integrase CDS	1478000	1479031	+	-0.0515113	4.32911	0.839979	1
1865	CP176375	dtd CDS	2483501	2483947	-	0.056441	3.93453	0.840879	1
675	CP176375	metal-dependent transcriptional regulator CDS	902093	902740	-	-0.354806	0.801954	0.843239	1
177	CP176375	thymidine kinase CDS	265678	266253	-	-0.0191177	6.8905	0.843296	1
256	CP176375	DUF1622 domain-containing protein CDS	349556	349921	+	-0.0116428	8.92507	0.843537	1
305	CP176375	LPXTG cell wall anchor domain-containing protein CDS	412199	413056	+	-0.0470554	4.60209	0.84378	1
1213	CP176375	Tex family protein CDS	1628284	1630464	-	0.0173694	6.86691	0.845643	1
1929	CP176375	celB CDS	2571422	2572774	-	-0.0198537	6.45459	0.846331	1
1241	CP176375	30S ribosomal protein S9 CDS	1665326	1665454	-	-0.11067	2.41857	0.847188	1
1290	CP176375	arcA CDS	1770432	1771661	-	0.124768	2.40325	0.847305	1
2040	CP176375	response regulator transcription factor CDS	2744354	2745034	-	0.0543908	3.28794	0.847585	1
1364	CP176375	hypothetical protein CDS	1862827	1863084	+	0.0735843	3.34643	0.847612	1
181	CP176375	DNA-binding protein CDS	270480	271916	-	0.00890696	8.96282	0.848156	1
2014	CP176375	glycoside hydrolase family 73 protein CDS	2712571	2713839	-	-0.00839108	9.05155	0.848728	1
975	CP176375	YitT family protein CDS	1328612	1329532	+	0.0516811	4.07038	0.849309	1
2090	CP176375	TetR/AcrR family transcriptional regulator CDS	2805051	2805635	-	0.010439	8.28704	0.84943	1
1051	CP176375	efbA CDS	1435952	1437658	-	0.0578193	3.95043	0.850108	1
560	CP176375	ABC transporter permease CDS	735797	736624	+	0.159308	0.895312	0.850219	1
894	CP176375	alpha/beta fold hydrolase CDS	1225914	1226678	+	-0.0193522	6.31678	0.850778	1
804	CP176375	helix-turn-helix domain-containing protein CDS	1101623	1102450	+	-0.0145297	7.50869	0.8515	1
1797	CP176375	excisionase family DNA-binding protein CDS	2405103	2405354	-	-0.0824875	3.06396	0.852155	1
864	CP176375	hypothetical protein CDS	1185455	1185730	+	0.0462446	4.69347	0.852465	1
81	CP176375	QueT transporter family protein CDS	139016	139525	+	-0.024601	5.80056	0.853441	1
2131	CP176375	sensor histidine kinase CDS	2868890	2870098	+	-0.100118	2.47987	0.854243	1
287	CP176375	HTH domain-containing protein CDS	386153	387928	+	0.0107547	8.89754	0.854248	1
1186	CP176375	PTS glucitol/sorbitol transporter subunit IIB CDS	1591470	1592465	-	0.050568	4.63546	0.854571	1
1575	CP176375	zinc metallopeptidase CDS	2165849	2166556	-	-0.0117691	7.59898	0.854603	1
293	CP176375	FAD-dependent oxidoreductase CDS	394584	395879	+	0.0210598	6.16001	0.855309	1
100	CP176375	amino acid ABC transporter ATP-binding protein CDS	163158	163898	-	0.0197274	6.47859	0.855314	1
2095	CP176375	metal ABC transporter permease CDS	2808789	2809052	-	0.0957016	2.28688	0.855431	1
934	CP176375	purK CDS	1267897	1269021	+	0.0935736	3.22712	0.855645	1
967	CP176375	rpsT CDS	1318720	1318974	-	0.159007	0.982679	0.855673	1
1813	CP176375	MgtC/SapB family protein CDS	2423185	2423898	-	-0.0367757	4.75916	0.856253	1
677	CP176375	sfsA CDS	903430	904158	+	-0.0786864	3.42654	0.856413	1
1496	CP176375	TetR/AcrR family transcriptional regulator CDS	2065135	2065713	-	0.112334	2.37154	0.856983	1
1853	CP176375	spxA CDS	2462920	2463318	-	0.0988774	2.53902	0.857117	1
781	CP176375	nucleotidyltransferase CDS	1051315	1052466	+	-0.285734	0.982747	0.857134	1
1150	CP176375	amaP CDS	1557716	1558279	-	-0.0508032	3.45745	0.858101	1
887	CP176375	pflA CDS	1220824	1221585	+	-0.00687106	9.98248	0.858447	1
1152	CP176375	magnesium transporter CorA family protein CDS	1559288	1560211	-	-0.0273873	5.73785	0.86002	1
925	CP176375	ABC transporter substrate-binding protein CDS	1259762	1260997	+	0.0228637	6.36259	0.861128	1
212	CP176375	glycoside hydrolase family 172 protein CDS	302176	303297	+	0.061624	3.56069	0.86121	1
1823	CP176375	sdaAB CDS	2432829	2433497	+	0.0158662	6.63203	0.862815	1
982	CP176375	hypothetical protein CDS	1334223	1334486	+	-0.0236725	5.76493	0.862839	1
919	CP176375	aromatic acid exporter family protein CDS	1253983	1254939	+	-0.0104887	7.80363	0.863693	1
2102	CP176375	pgmB CDS	2817082	2817759	-	-0.0604285	3.43337	0.864093	1
125	CP176375	NADP-dependent oxidoreductase CDS	196659	197606	+	0.0190936	6.30097	0.864107	1
5	CP176375	DegV family protein CDS	17112	17975	+	0.0109197	7.56661	0.864555	1
1516	CP176375	ABC transporter ATP-binding protein CDS	2090736	2091479	-	-0.0387244	5.14863	0.864618	1
701	CP176375	hypothetical protein CDS	925219	925524	+	-0.0273831	5.48365	0.86488	1
1495	CP176375	N-acetylmuramoyl-L-alanine amidase CDS	2063823	2064734	-	-0.00890712	8.13042	0.865891	1
754	CP176375	liaF CDS	1005919	1006650	+	0.0446764	4.41435	0.866771	1
1205	CP176375	Nif3-like dinuclear metal center hexameric protein CDS	1613786	1614907	-	-0.0166242	6.69647	0.866789	1
1286	CP176375	arginine repressor CDS	1763236	1763715	+	-0.0482427	4.12803	0.866894	1
2023	CP176375	GyrI-like domain-containing protein CDS	2722230	2723093	-	-0.03175	5.28151	0.868133	1
832	CP176375	cls CDS	1129260	1130711	-	0.0109038	8.1171	0.86827	1
1800	CP176375	tyrosine-type recombinase/integrase CDS	2407448	2408659	+	-0.00957949	8.45261	0.868663	1
490	CP176375	CD3337/EF1877 family mobilome membrane protein CDS	648253	650430	+	-0.0166731	6.75108	0.869454	1
1202	CP176375	DUF1294 domain-containing protein CDS	1611192	1611464	-	0.0314515	5.02778	0.869553	1
1351	CP176375	MBG domain-containing protein CDS	1839606	1841933	-	0.0113702	7.69402	0.86976	1
1661	CP176375	hypothetical protein CDS	2273882	2274043	+	0.0176253	6.92835	0.870964	1
856	CP176375	rpsA CDS	1173837	1175066	+	0.0549894	3.74084	0.871102	1
1124	CP176375	ahpF CDS	1528373	1529902	+	-0.0173621	6.88624	0.871517	1
184	CP176375	transposase CDS	274143	274478	-	-0.104828	2.55248	0.873023	1
1052	CP176375	IS30 family transposase CDS	1437912	1438865	+	0.0278488	5.51956	0.873211	1
1578	CP176375	metal-dependent hydrolase CDS	2169400	2170080	-	0.0783641	2.37088	0.873733	1
981	CP176375	glucose uptake protein CDS	1333808	1334065	-	-0.098345	3.08435	0.87535	1
384	CP176375	FAD-dependent oxidoreductase CDS	511293	512672	+	0.0286501	5.40653	0.875567	1
503	CP176375	phenylalanyl-tRNA synthetase subunit beta CDS	663964	664173	-	0.0418605	5.1499	0.878023	1
792	CP176375	ISL3-like element ISEfa5 family transposase CDS	1077606	1078901	-	0.0137744	6.66282	0.879741	1
1383	CP176375	SGNH/GDSL hydrolase family protein CDS	1885219	1885893	-	-0.0282861	4.58898	0.880265	1
1513	CP176375	DNA/RNA non-specific endonuclease CDS	2086387	2087112	-	0.0243148	5.18423	0.880633	1
742	CP176375	YihY/virulence factor BrkB family protein CDS	958802	959725	+	-0.0276259	5.14175	0.880995	1
406	CP176375	hypothetical protein CDS	538117	538323	+	-0.154163	1.35462	0.881023	1
313	CP176375	ATP-binding cassette domain-containing protein CDS	419109	419990	-	-0.0160972	6.85004	0.881782	1
763	CP176375	rlmD CDS	1017712	1019094	-	-0.0131715	7.06186	0.881845	1
1597	CP176375	ABC transporter ATP-binding protein CDS	2194474	2196189	+	-0.0152372	6.61807	0.882158	1
857	CP176375	hypothetical protein CDS	1177311	1178357	+	-0.0198247	6.0362	0.883203	1
161	CP176375	acyl-CoA thioesterase CDS	250110	250550	-	0.0414887	4.64789	0.883272	1
591	CP176375	TPM domain-containing protein CDS	772501	773298	-	-0.00850998	8.29611	0.883989	1
1338	CP176375	budA CDS	1826470	1827180	-	0.168205	1.21743	0.884062	1
224	CP176375	TetR/AcrR family transcriptional regulator CDS	314455	315015	-	0.00986297	7.40761	0.884745	1
1576	CP176375	zinc ribbon domain-containing protein YjdM CDS	2166635	2166973	-	-0.0191567	5.89078	0.885143	1
1471	CP176375	rpoN CDS	2026143	2027477	-	-0.0661316	3.09469	0.885153	1
1421	CP176375	PhoH family protein CDS	1936383	1937354	-	-0.03027	4.80137	0.885488	1
906	CP176375	VOC family protein CDS	1240245	1240594	-	-0.129274	1.48028	0.886629	1
1999	CP176375	sigma-70 family RNA polymerase sigma factor CDS	2693409	2693987	-	-0.0181475	6.5268	0.886728	1
758	CP176375	phosphoglycerate dehydrogenase CDS	1009547	1010494	-	-0.0321196	4.80118	0.887266	1
748	CP176375	ISL3 family transposase CDS	997883	998518	-	-0.0528653	3.98893	0.887408	1
436	CP176375	ribose-phosphate diphosphokinase CDS	576586	577560	+	-0.0331658	4.80859	0.887848	1
2010	CP176375	DUF2798 domain-containing protein CDS	2708682	2709128	-	0.0301858	5.21693	0.888043	1
1816	CP176375	MFS transporter CDS	2426810	2426995	-	-0.115936	1.53907	0.889266	1
1231	CP176375	prephenate dehydrogenase CDS	1650734	1651825	-	-0.0146382	6.8769	0.889335	1
1341	CP176375	carbohydrate ABC transporter permease CDS	1829734	1830549	-	-0.0123051	7.05288	0.889878	1
790	CP176375	YjzD family protein CDS	1068789	1068974	-	0.0394729	4.28997	0.890399	1
1636	CP176375	thymidine kinase CDS	2243000	2243584	-	-0.164547	1.56744	0.891463	1
526	CP176375	DUF871 domain-containing protein CDS	693943	695004	+	-0.0151965	6.46414	0.891613	1
825	CP176375	GntR family transcriptional regulator CDS	1121173	1121892	-	0.029356	5.76102	0.891619	1
1794	CP176375	DEAD/DEAH box helicase CDS	2401906	2403429	-	-0.0102611	7.19878	0.892743	1
1920	CP176375	response regulator CDS	2558578	2560029	-	0.0293738	5.02223	0.8944	1
1508	CP176375	malolactic enzyme CDS	2080412	2082052	+	0.0107179	7.3714	0.894503	1
254	CP176375	methanol dehydrogenase CDS	348627	348755	-	-0.020194	5.95399	0.894945	1
22	CP176375	arabinogalactan endo-beta-1%2C4-galactanase CDS	36961	38592	+	0.0133632	7.14763	0.895315	1
1379	CP176375	APC family permease CDS	1880107	1881573	-	0.00811058	7.54802	0.895346	1
1455	CP176375	DEAD/DEAH box helicase family protein CDS	1994150	1995463	-	-0.0185891	6.51463	0.895418	1
695	CP176375	phage regulatory protein CDS	920994	921692	+	-0.0604793	3.25233	0.895518	1
23	CP176375	tyrosine-type recombinase/integrase CDS	39175	40377	-	-0.0060884	9.07083	0.896101	1
1505	CP176375	alpha-hydroxy-acid oxidizing protein CDS	2076600	2077703	-	0.106828	2.70347	0.897002	1
583	CP176375	rho CDS	763212	764507	+	-0.0118448	6.93525	0.897075	1
152	CP176375	kduI CDS	234092	234934	+	-0.015591	6.04216	0.897165	1
1387	CP176375	cold-shock protein CDS	1892748	1892948	-	0.0645263	3.49689	0.900413	1
700	CP176375	hypothetical protein CDS	924605	924769	+	0.0221278	5.74355	0.900486	1
207	CP176375	sigma 54-interacting transcriptional regulator CDS	296954	299611	+	0.00664516	9.29535	0.901096	1
2074	CP176375	GTP-binding protein CDS	2791321	2792937	-	-0.00895523	8.29338	0.901608	1
130	CP176375	osmoprotectant ABC transporter substrate-bindingprotein CDS	206268	207185	-	-0.00980028	7.28745	0.901762	1
1981	CP176375	def CDS	2661381	2661872	-	-0.0226832	5.58488	0.90223	1
315	CP176375	polysaccharide deacetylase family protein CDS	420912	422213	-	-0.0106168	7.70015	0.903327	1
484	CP176375	hypothetical protein CDS	641820	642044	+	-0.0362013	4.46502	0.904126	1
941	CP176375	purM CDS	1276467	1277519	+	-0.0939394	1.91764	0.905052	1
1042	CP176375	dihydroorotase CDS	1422998	1424278	+	-0.0120466	6.53142	0.905165	1
1749	CP176375	hypothetical protein CDS	2366667	2367017	-	0.01783	6.06401	0.905523	1
1370	CP176375	IS3 family transposase CDS	1866349	1867235	+	-0.0164577	6.32595	0.905806	1
206	CP176375	recombinase family protein CDS	296024	296353	+	-0.00968711	7.75597	0.906188	1
84	CP176375	DNA alkylation repair protein CDS	142031	142666	+	0.00934708	7.88644	0.906751	1
1953	CP176375	IS30 family transposase CDS	2605291	2606250	-	-0.0142126	6.10711	0.906828	1
1422	CP176375	brnQ CDS	1938059	1939438	+	0.0057029	8.48474	0.907315	1
77	CP176375	LrgB family protein CDS	135351	136052	+	-0.0175165	5.94825	0.907467	1
1639	CP176375	class I SAM-dependent methyltransferase CDS	2244265	2244867	+	0.0265372	4.62278	0.907683	1
1901	CP176375	extracellular solute-binding protein CDS	2529848	2531356	-	-0.0137863	6.06683	0.908399	1
2107	CP176375	zinc-dependent alcohol dehydrogenase CDS	2822960	2824027	-	-0.0375745	3.56087	0.910099	1
1556	CP176375	iron-sulfur cluster biosynthesis family protein CDS	2141875	2142249	-	0.0287479	3.70247	0.9101	1
1349	CP176375	prealbumin-like fold domain-containing protein CDS	1838107	1838622	-	0.0669488	3.42721	0.911398	1
1637	CP176375	GNAT family N-acetyltransferase CDS	2243690	2243938	-	-0.0283393	4.67877	0.912416	1
1243	CP176375	ClC family H(+)/Cl(-) exchange transporter CDS	1675758	1677317	+	-0.0109897	7.26558	0.913095	1
1939	CP176375	MerR family transcriptional regulator CDS	2585110	2585871	-	-0.00844622	8.46445	0.914072	1
1156	CP176375	isochorismatase family cysteine hydrolase CDS	1563578	1564075	+	0.0216367	4.8431	0.91452	1
32	CP176375	glycoside hydrolase family 32 protein CDS	49129	50613	+	-0.00655097	7.94087	0.914577	1
1922	CP176375	DUF624 domain-containing protein CDS	2561743	2562357	-	0.104929	2.00428	0.915096	1
394	CP176375	amino acid permease CDS	523478	524848	-	-0.0118716	7.29189	0.915496	1
773	CP176375	glycosyltransferase family 4 protein CDS	1033017	1034063	+	-0.0944473	2.14293	0.915625	1
299	CP176375	CDP-alcohol phosphatidyltransferase family protein CDS	403875	404429	+	0.0101866	6.68893	0.915661	1
610	CP176375	DUF6017 domain-containing protein CDS	803370	804335	+	0.0137393	6.30517	0.916196	1
1099	CP176375	IS982-like element ISEfm1 family transposase CDS	1498740	1499648	-	-0.00676036	7.67975	0.917291	1
946	CP176375	response regulator CDS	1282085	1283650	-	0.0157444	6.06086	0.918493	1
1601	CP176375	hypothetical protein CDS	2200718	2201347	-	-0.0180458	4.82948	0.919002	1
2007	CP176375	hypothetical protein CDS	2705708	2706034	-	-0.0356342	3.53992	0.919129	1
784	CP176375	helD CDS	1054235	1056514	-	-0.00340198	11.7245	0.919907	1
185	CP176375	IS1182-like element ISEfa7 family transposase CDS	274602	276065	-	-0.0171334	5.64127	0.920277	1
578	CP176375	IS30 family transposase CDS	754793	755746	-	0.0149141	5.8625	0.920458	1
2	CP176375	DHH family phosphoesterase CDS	10181	12154	+	-0.0062288	7.47087	0.922782	1
1631	CP176375	hypothetical protein CDS	2236210	2236452	+	0.00683801	7.98849	0.925693	1
199	CP176375	hypothetical protein CDS	290186	290425	+	-0.00710586	7.62775	0.92585	1
926	CP176375	carbohydrate ABC transporter permease CDS	1261005	1261892	+	-0.0233433	5.44181	0.925921	1
2077	CP176375	helix-turn-helix domain-containing protein CDS	2794122	2794361	-	0.00931613	7.17979	0.928462	1
153	CP176375	gluconate 5-dehydrogenase CDS	234954	235757	+	-0.00857031	7.1323	0.929436	1
1590	CP176375	SIS domain-containing protein CDS	2186850	2187899	-	0.0142937	5.83714	0.929574	1
810	CP176375	3-keto-L-gulonate-6-phosphate decarboxylase UlaD CDS	1107118	1107756	+	0.0118506	5.95818	0.930301	1
1053	CP176375	hypothetical protein CDS	1438915	1439538	+	-0.0270906	4.31327	0.9308	1
1037	CP176375	lspA CDS	1418597	1419061	+	0.0274876	4.99236	0.931119	1
62	CP176375	iron chelate uptake ABC transporter family permease subunit CDS	119733	120692	+	0.0222042	4.95355	0.931517	1
1614	CP176375	DUF3899 domain-containing protein CDS	2215599	2215946	+	-0.0549302	2.49442	0.931718	1
970	CP176375	heavy metal translocating P-type ATPase CDS	1320706	1322634	-	0.0047561	7.82352	0.931886	1
2006	CP176375	hypothetical protein CDS	2705247	2705591	+	-0.00666584	7.24605	0.932776	1
476	CP176375	ABC transporter ATP-binding protein CDS	632593	633231	+	0.0223428	5.10361	0.932914	1
1412	CP176375	nucleotide sugar dehydrogenase CDS	1920182	1921432	-	-0.0200666	5.46959	0.936008	1
1589	CP176375	SIS domain-containing protein CDS	2185833	2186837	-	0.00908417	6.77176	0.936799	1
1822	CP176375	rplK CDS	2432064	2432486	-	-0.0250869	4.30833	0.93759	1
1938	CP176375	collagen binding domain-containing protein CDS	2580132	2583203	-	0.00703807	7.27054	0.938539	1
1392	CP176375	voltage-gated chloride channel family protein CDS	1899986	1901254	-	0.00887795	6.59923	0.939323	1
1296	CP176375	galT CDS	1778844	1780328	-	0.064808	2.91797	0.939351	1
1863	CP176375	aldo/keto reductase CDS	2481035	2481982	+	-0.00999763	5.49682	0.940581	1
106	CP176375	transcription repressor NadR CDS	168106	168627	+	-0.00934767	5.81771	0.941927	1
445	CP176375	glycosyltransferase family 2 protein CDS	590768	591715	-	-0.0228729	4.81091	0.943743	1
497	CP176375	class A sortase CDS	656802	657515	+	-0.0348029	2.79003	0.943939	1
1382	CP176375	hypothetical protein CDS	1884881	1885222	-	-0.0109043	6.04487	0.94395	1
1436	CP176375	Nramp family divalent metal transporter CDS	1960417	1962003	+	-0.0163986	4.82629	0.945013	1
1023	CP176375	carboxypeptidase M32 CDS	1398871	1400367	+	-0.0155464	4.83827	0.945965	1
1133	CP176375	flavin reductase family protein CDS	1537289	1537903	-	-0.0249792	3.02492	0.946101	1
2037	CP176375	PTS sugar transporter subunit IIA CDS	2740884	2741330	-	0.0117291	6.53786	0.946408	1
400	CP176375	LysM peptidoglycan-binding domain-containing protein CDS	530066	530674	+	0.0181252	5.02197	0.947878	1
1542	CP176375	bifunctional folylpolyglutamate synthase/dihydrofolate synthase CDS	2122944	2124257	-	-0.033932	3.24342	0.948958	1
204	CP176375	IS3 family transposase CDS	294166	295052	+	-0.00871576	6.40484	0.949751	1
85	CP176375	Cof-type HAD-IIB family hydrolase CDS	142686	143459	+	0.00533828	7.35086	0.950148	1
1454	CP176375	ComF family protein CDS	1993434	1994153	-	-0.0187181	3.33867	0.950644	1
595	CP176375	dinB CDS	782920	784041	+	0.00590328	7.0357	0.950932	1
489	CP176375	ATP-binding protein CDS	647312	648250	+	0.0456916	2.93849	0.951148	1
1479	CP176375	NUDIX domain-containing protein CDS	2036241	2036684	-	0.0395872	3.39578	0.952139	1
385	CP176375	IS3 family transposase CDS	512953	513750	+	0.00784772	7.22715	0.953101	1
694	CP176375	hypothetical protein CDS	920437	920907	-	-0.00531983	6.75323	0.953147	1
2054	CP176375	ATP-binding protein CDS	2761731	2763233	+	0.00381663	8.26601	0.953662	1
1638	CP176375	hypothetical protein CDS	2243929	2244159	-	0.0116429	5.14422	0.953695	1
681	CP176375	PTS sugar transporter subunit IIB CDS	909381	909698	+	0.0197576	5.17384	0.954245	1
853	CP176375	RecQ family ATP-dependent DNA helicase CDS	1170869	1172272	+	0.00592799	6.62731	0.955231	1
783	CP176375	hypothetical protein CDS	1053495	1054142	+	0.0389335	3.56843	0.955334	1
1385	CP176375	pyridoxal phosphate-dependent aminotransferase CDS	1888027	1889217	-	-0.040771	3.58093	0.955886	1
995	CP176375	amino acid ABC transporter permease CDS	1357463	1358119	+	0.0320919	3.84337	0.957991	1
1226	CP176375	ABC transporter substrate-binding protein CDS	1643229	1644515	-	0.00825342	5.63787	0.95884	1
418	CP176375	carbohydrate ABC transporter permease CDS	550032	550886	+	-0.00547825	6.72621	0.959266	1
608	CP176375	helix-turn-helix domain-containing protein CDS	801525	801743	+	0.016493	3.9226	0.959725	1
86	CP176375	TIGR00282 family metallophosphoesterase CDS	143867	144664	+	0.00928051	5.70338	0.960456	1
504	CP176375	TIGR00730 family Rossman fold protein CDS	664414	664989	+	0.020253	3.95519	0.961262	1
438	CP176375	metallophosphoesterase CDS	581061	581660	-	0.00380942	6.94098	0.962151	1
318	CP176375	tyrP CDS	426484	427881	+	0.00361501	8.22507	0.96243	1
60	CP176375	YueI family protein CDS	118188	118640	-	-0.00782418	6.0259	0.962604	1
536	CP176375	VOC family protein CDS	707943	708323	+	0.0314044	4.056	0.963227	1
1211	CP176375	YdcF family protein CDS	1627005	1627766	-	-0.00331139	7.49509	0.964105	1
[truncated: 143 more rows]
